# Supplementary material for: Novel zoonotic cases of Plasmodium simium from São Paulo with a reference genome of the Brazilian strain
Source: Sci Rep. 2025 Dec 12;15:43703. doi: 10.1038/s41598-025-27554-0 (PMC12700903; doi:10.1038/s41598-025-27554-0)
Supplement: Supplementary file 1 — Supplementary Material 1 [file 41598_2025_27554_MOESM1_ESM.xlsx]

## Sheet: Table S1
Table S1. Metadata for twelve novel P. simium isolates from Sao Paulo
		Short Read - Illumina			Long Read - Nanopore
Sample	Year	ENA	Cov. 1x (%)	Mean Cov.	ENA	Mean Read Length	Total Reads	Cov 1x (%)	Mean Cov.
PVB_01.15	2015	ERR10301323	85.8	16.6	ERR13804688	8119	103077	86	20.2
PVB_01.19	2019	ERR10301324	83.4	15.2
PVB_01.13	2013	ERR10301322	64.6	6.3
PVB_04.14	2014	ERR10301325	85.2	12.3
PVB_04.16	2016	ERR10301326	81.7	9.1
PVB_05.17	2017	ERR10301327	72.3	7.9
PVB_08.19	2019	ERR10301328	68.1	5.9
PVB_14.18	2018	ERR10301329	71.5	8
PVB_24	2018	ERR10301330	87.8	23.7	ERR13804689	5504	127902	87.4	24.3
PVB_26	2018	ERR10301331	76.7	8
PVB_3.19	2019	ERR10301332	73.2	7.5
PvB_4.18	2018	ERR10301333	86.2	11.5	ERR13804690	8343	119543	89.7	17.1

## Sheet: Table S2
Table S2. Coverage of sequences across genomic windows of the PS_SaoPaulo reference. For each genomic window defined by start and end coordinates, coverage values are shown for each sample, along with the sample exhibiting at least 2.5x the coverage of other samples in that region.
Chromosome	Start	End	ERR10301323	ERR10301330	ERR10301333	Sample with 2.5 x Coverage
Ps_SP_1	0	10000	0.3791	1.5033	0.5105	ERR10301330
Ps_SP_1	330000	340000	42.1251	113.579	33.2516	ERR10301330
Ps_SP_1	460000	470000	4.8471	17.6066	2.9928	ERR10301330
Ps_SP_1	530000	540000	14.5137	48.3714	13.8294	ERR10301330
Ps_SP_1	570000	580000	0.6892	2.3215	0.899	ERR10301330
Ps_SP_1	580000	590000	3.4774	16.1518	3.9681	ERR10301330
Ps_SP_1	590000	600000	3.9913	18.1588	6.8206	ERR10301330
Ps_SP_1	750000	760000	15.2738	40.3799	9.8521	ERR10301330
Ps_SP_1	810000	816954	0.452545	1.31608	0.505752	ERR10301330
Ps_SP_2	20000	30000	2.0784	6.1389	2.4158	ERR10301330
Ps_SP_2	80000	90000	115.52	667.962	128.038	ERR10301330
Ps_SP_2	90000	100000	65.0803	250.449	46.1684	ERR10301330
Ps_SP_2	120000	130000	0.3347	0.9783	0.2208	ERR10301330
Ps_SP_2	130000	140000	4.3378	11.81	2.3549	ERR10301330
Ps_SP_2	140000	150000	5.7929	18.1587	5.5731	ERR10301330
Ps_SP_2	340000	350000	5.3205	14.4264	4.4287	ERR10301330
Ps_SP_2	500000	510000	8.857	29.2462	9.485	ERR10301330
Ps_SP_2	510000	520000	9.2736	27.1274	8.936	ERR10301330
Ps_SP_3	450000	460000	56.8961	142.823	46.6449	ERR10301330
Ps_SP_3	580000	590000	7.226	18.5473	7.0331	ERR10301330
Ps_SP_4	160000	170000	19.9915	52.1342	17.5726	ERR10301330
Ps_SP_4	170000	180000	10.9613	37.9833	13.2471	ERR10301330
Ps_SP_4	670000	680000	7.9972	20.452	6.3885	ERR10301330
Ps_SP_5	430000	440000	150.477	48.1557	28.4107	ERR10301323
Ps_SP_5	440000	450000	98.9675	24.297	8.3875	ERR10301323
Ps_SP_5	450000	460000	112.768	19.9345	8.5896	ERR10301323
Ps_SP_5	580000	590000	5.6622	24.572	8.5584	ERR10301330
Ps_SP_5	590000	600000	6.5484	28.6501	10.3743	ERR10301330
Ps_SP_5	760000	770000	6.8893	22.7869	7.9246	ERR10301330
Ps_SP_5	1150000	1160000	2.8601	12.0788	3.0311	ERR10301330
Ps_SP_5	1250000	1260000	0.1877	0.1443	1.9539	ERR10301333
Ps_SP_5	1260000	1261601	0.0249844	0.183011	0.792005	ERR10301333
Ps_SP_6	210000	220000	4.0171	14.0207	5.3258	ERR10301330
Ps_SP_6	220000	230000	9.6714	33.8287	12.953	ERR10301330
Ps_SP_6	450000	460000	48.534	179.513	23.0547	ERR10301330
Ps_SP_6	640000	650000	5.6461	14.6455	5.4166	ERR10301330
Ps_SP_6	940000	950000	0.4908	1.6022	0.4305	ERR10301330
Ps_SP_6	950000	960000	0.5373	3.6492	0.4755	ERR10301330
Ps_SP_7	130000	140000	14.777	44.3454	10.1868	ERR10301330
Ps_SP_7	460000	470000	3.685	10.811	4.1646	ERR10301330
Ps_SP_7	490000	500000	5.1527	19.1422	7.3807	ERR10301330
Ps_SP_7	520000	530000	27.7311	113.798	22.0582	ERR10301330
Ps_SP_7	590000	600000	10.8513	33.3209	8.593	ERR10301330
Ps_SP_7	600000	610000	14.5965	37.4259	13.4108	ERR10301330
Ps_SP_7	900000	910000	10.3099	27.4683	10.0653	ERR10301330
Ps_SP_7	1320000	1330000	13.0202	42.3509	12.5606	ERR10301330
Ps_SP_7	1380000	1390000	32.9733	84.977	17.1737	ERR10301330
Ps_SP_8	50000	60000	3.5381	10.9937	3.644	ERR10301330
Ps_SP_8	60000	70000	2.2536	8.1911	2.9955	ERR10301330
Ps_SP_8	830000	840000	10.741	31.7121	9.526	ERR10301330
Ps_SP_8	850000	860000	9.3566	26.6316	7.1365	ERR10301330
Ps_SP_8	1110000	1120000	33.3026	5.2132	2.1781	ERR10301323
Ps_SP_8	1160000	1170000	22.6447	69.7873	24.9645	ERR10301330
Ps_SP_8	1290000	1300000	12.5518	33.6972	10.2687	ERR10301330
Ps_SP_8	1430000	1440000	6.7274	22.9089	8.2614	ERR10301330
Ps_SP_9	110000	120000	3.8143	11.0509	4.3313	ERR10301330
Ps_SP_9	270000	280000	7.3124	26.2515	9.8448	ERR10301330
Ps_SP_9	280000	290000	15.301	50.2248	16.0255	ERR10301330
Ps_SP_9	450000	460000	10.1881	27.1804	9.2141	ERR10301330
Ps_SP_9	650000	660000	13.9076	37.0856	14.4507	ERR10301330
Ps_SP_9	720000	730000	6.6568	20.0167	5.8825	ERR10301330
Ps_SP_9	730000	740000	3.376	8.5569	3.3608	ERR10301330
Ps_SP_9	890000	900000	13.0785	38.2323	15.1428	ERR10301330
Ps_SP_9	1330000	1340000	8.2345	24.6872	8.7286	ERR10301330
Ps_SP_9	1340000	1350000	9.7803	28.3969	10.5746	ERR10301330
Ps_SP_9	1790000	1800000	8.5294	26.6169	9.078	ERR10301330
Ps_SP_9	1800000	1810000	13.7282	41.0265	14.9298	ERR10301330
Ps_SP_10	0	10000	0.9196	3.5821	1.2458	ERR10301330
Ps_SP_10	140000	150000	10.0758	37.6962	8.765	ERR10301330
Ps_SP_10	650000	660000	5.2804	23.7115	6.8037	ERR10301330
Ps_SP_10	900000	910000	6.0657	34.2588	10.2071	ERR10301330
Ps_SP_10	930000	940000	8.1794	24.3304	9.4648	ERR10301330
Ps_SP_10	980000	990000	7.2163	18.5275	7.0256	ERR10301330
Ps_SP_10	1000000	1010000	5.3491	17.7135	5.7154	ERR10301330
Ps_SP_10	1010000	1020000	5.2211	15.3199	4.6891	ERR10301330
Ps_SP_10	1320000	1330000	0.6841	1.8205	0.5649	ERR10301330
Ps_SP_11	10000	20000	0.6298	1.7161	0.6695	ERR10301330
Ps_SP_11	140000	150000	7.4914	20.781	5.7084	ERR10301330
Ps_SP_11	510000	520000	109.034	17.8094	7.7862	ERR10301323
Ps_SP_11	770000	780000	19.5124	53.509	21.2036	ERR10301330
Ps_SP_11	840000	850000	16.8438	42.2376	8.7117	ERR10301330
Ps_SP_11	1500000	1510000	8.0428	29.1718	10.9363	ERR10301330
Ps_SP_11	1510000	1520000	19.075	57.4674	22.0744	ERR10301330
Ps_SP_11	1550000	1560000	4.8005	15.3294	3.316	ERR10301330
Ps_SP_11	1830000	1840000	11.4369	32.4399	10.0369	ERR10301330
Ps_SP_12	950000	960000	13.0119	41.2872	11.2222	ERR10301330
Ps_SP_12	960000	970000	18.7923	60.7659	20.0866	ERR10301330
Ps_SP_12	1040000	1050000	48.5013	168.544	41.6292	ERR10301330
Ps_SP_12	1890000	1900000	18.5841	47.2911	14.6496	ERR10301330
Ps_SP_12	2180000	2190000	13.6754	42.9181	14.4344	ERR10301330
Ps_SP_12	2190000	2200000	11.1938	53.2882	14.4797	ERR10301330
Ps_SP_12	2850000	2860000	8.2681	29.4884	7.1982	ERR10301330
Ps_SP_13	20000	30000	6.192	18.5207	6.1918	ERR10301330
Ps_SP_13	380000	390000	2.2898	11.4685	3.8412	ERR10301330
Ps_SP_13	780000	790000	12.8661	50.1449	18.1226	ERR10301330
Ps_SP_13	790000	800000	16.1821	49.2823	11.109	ERR10301330
Ps_SP_13	830000	840000	3.0509	15.3753	6.1115	ERR10301330
Ps_SP_13	1110000	1120000	21.6045	56.8789	17.2004	ERR10301330
Ps_SP_13	1160000	1170000	10.7445	34.9972	12.9812	ERR10301330
Ps_SP_13	1280000	1290000	6.1075	20.2201	7.4669	ERR10301330
Ps_SP_13	1630000	1640000	3.8221	9.7975	3.8673	ERR10301330
Ps_SP_13	1800000	1810000	6.4025	20.9619	7.2744	ERR10301330
Ps_SP_13	1810000	1820000	5.2786	16.621	4.9418	ERR10301330
Ps_SP_13	1840000	1850000	17.2892	43.4482	14.4136	ERR10301330
Ps_SP_14	300000	310000	12.4083	40.5568	12.6526	ERR10301330
Ps_SP_14	310000	320000	25.0095	69.1144	19.569	ERR10301330
Ps_SP_14	320000	330000	14.642	62.067	13.5358	ERR10301330
Ps_SP_14	430000	440000	12.8386	33.2586	10.6637	ERR10301330
Ps_SP_14	470000	480000	11.5334	33.1208	9.1257	ERR10301330
Ps_SP_14	480000	490000	10.9042	32.0056	6.7931	ERR10301330
Ps_SP_14	490000	500000	7.223	20.7965	3.6005	ERR10301330
Ps_SP_14	650000	660000	7.2834	20.008	7.1679	ERR10301330
Ps_SP_14	660000	670000	9.1732	26.8673	8.853	ERR10301330
Ps_SP_14	1160000	1170000	9.1454	41.5988	8.2906	ERR10301330
Ps_SP_14	1590000	1600000	2.5866	7.7824	2.9112	ERR10301330
Ps_SP_14	2030000	2040000	6.9725	20.6747	7.66	ERR10301330
Ps_SP_14	2040000	2050000	9.8395	24.6364	6.8461	ERR10301330
Ps_SP_14	2060000	2070000	16.6377	44.3138	11.0505	ERR10301330
Ps_SP_14	2140000	2150000	10.342	28.4013	10.5365	ERR10301330
Ps_SP_14	2510000	2520000	15.6239	39.5581	11.2649	ERR10301330
Ps_SP_14	2800000	2810000	15.398	41.3552	12.9034	ERR10301330
Ps_SP_00.Ps_SP_CTG000010	0	576	0.262153	1.09722	0.262153	ERR10301330
Ps_SP_00.Ps_SP_CTG000016	0	721	1.36338	0.418863	0.0582524	ERR10301323
Ps_SP_00.Ps_SP_CTG000028	0	572	0	0.164336	2.17657	ERR10301333
Ps_SP_00.Ps_SP_CTG000050	0	1419	8.05567	1.33404	2.99507	ERR10301323
Ps_SP_00.Ps_SP_CTG000056	0	5899	57.0392	143.733	34.4948	ERR10301330
Ps_SP_00.Ps_SP_CTG000065	0	1165	0	0.708155	0.280687	ERR10301330
Ps_SP_00.Ps_SP_CTG000072	0	531	0	2.55744	0.551789	ERR10301330
Ps_SP_00.Ps_SP_CTG000073	0	568	0	1.46831	0.260563	ERR10301330
Ps_SP_00.Ps_SP_CTG000106	0	581	0	1.03614	0.0671256	ERR10301330
Ps_SP_00.Ps_SP_CTG000113	0	1950	5.62718	15.4882	3.81846	ERR10301330
Ps_SP_00.Ps_SP_CTG000118	0	2487	8.24769	24.9051	8.81785	ERR10301330
Ps_SP_00.Ps_SP_CTG000122	0	730	31.7616	51.9329	378.347	ERR10301333
Ps_SP_00.Ps_SP_CTG000204	0	658	0	0.731003	0	ERR10301330
Ps_SP_00.Ps_SP_CTG000214	0	998	0.224449	1.98898	0.773547	ERR10301330
Ps_SP_00.Transfer.PvP01_00_18.final	0	581	0	1.13253	0.347676	ERR10301330
Ps_SP_00.Transfer.PvP01_00_2.final	90000	100000	0.2358	2.1748	0.5726	ERR10301330
Ps_SP_00.Transfer.PvP01_00_23.final	0	1863	0.324745	0.495974	1.46323	ERR10301333
Ps_SP_00.Transfer.PvP01_00_48.final	0	2994	0.0891784	0.784235	0.0240481	ERR10301330

## Sheet: Table S3
Table S3. Comparison of sizes, sub-telomeric regions fraction and homology for P. simium and P. vivax chromosomal scaffolds*
Chr	PvP01 scaffold length (bp)	PvP01 Core Genome (bp)	Relative Fraction of Sub-telomeric regions (%)	P. simium scaffold length (bp)	Number of Gaps	Size fraction Whole Genome (%)	Homology Whole Genome nucmer (%)
1	1021664	787050	23	816954	55	80	98.2
2	956327	645843	32	718025	121	75.1	97.7
3	896704	786661	12	793827	80	88.5	98.1
4	1012024	719298	29	798977	77	78.9	97.5
5	1524814	1265135	17	1261601	98	82.7	97.7
6	1042791	977861	6	965503	93	92.6	98.4
7	1652210	1402139	15	1459798	84	88.4	98
8	1761288	1599249	9	1611279	111	91.5	98.3
9	2237066	1895974	15	1957504	156	87.5	98.4
10	1548844	1291971	17	1340455	96	86.5	97.8
11	2131221	1988943	7	2009674	153	94.3	98.5
12	3182763	2947106	7	2983325	127	93.7	98.5
13	2093556	2006529	4	2020286	88	96.5	98.1
14	3153402	2997036	5	2960991	217	93.9	98.7
Mt	5989	5989	0	5989	0	100	99.9
*A chromosomal scaffold here is a major component of the genome assembly that approximates the structure and sequence of a chromosome.

## Sheet: Table S4
Table S4. Synteny outcomes – inversions (inv) and translocations (trans) located within known genes
P. vivax	P. vivax	P. vivax	P. vivax	P. sim	P. sim	P. sim	P. sim	Homology	P. vivax	P. vivax	Type	Support by long read sequences (N=3)
Chr*	start	end	Size (bp)	Chr.**	start	end	Size (bp)	(%)	Genes	Products		Average Overlap	Average number of bases covered	Average fraction of the region covered
2	181286	182301	1016	6	184029	183014	1016	99.7	PVP01_0203700 (PVP01_0203700)	UMP-CMP kinase, putative	Trans	1.33	321.3	0.338
2	218943	219125	183	7	417879	417696	184	99.46	PVP01_0204600 (BDP3)	bromodomain protein 3, putative	Trans	129	3022	1
3	199069	199241	173	8	1478207	1478035	173	99.42	PVP01_0303900		Trans	4.67	167	1
4	264877	267902	3026	11	1645522	1648544	3023	98.98	PVP01_0406300 (PRP45)	pre-mRNA-processing protein 45, putative	Trans	39.67	130	1
4	395253	396407	1155	2	357037	358188	1152	99.57	PVP01_0409800		Trans	61.33	1158	1
4	396389	398162	1774	2	358128	359793	1666	93.24	PVP01_0409800		Trans	10.67	2482.7	0.997
4	1011032	1012024	993	7	12937	11945	993	99.5	PVP01_0424500		Trans	42	2884	1
5	218372	219756	1385	3	655425	656795	1371	97.91	PVP01_0504800 (ETRAMP)	early transcribed membrane protein	Trans	45.33	2952	1
5	433024	433184	161	4	177063	176903	161	100	PVP01_0509600 (LMF1)	lipase maturation factor, putative	Trans	12	124	1
5	599330	599497	168	11	828332	828165	168	100	PVP01_0514300		Trans	41	696	1
5	775479	775643	165	3	572373	572209	165	100	PVP01_0518700 (ClpB1)	chaperone protein ClpB1, putative	Trans	53.33	4747	1
5	789989	792863	2875	12	2167049	2169933	2885	98.45	PVP01_0519100 (VPS2);PVP01_0519200 (PPCDC)	vacuolar protein sorting-associated protein 2, putative;phosphopantothenoylcysteine decarboxylase, putative	Trans	74.33	935	1
6	83328	86649	3322	7	393467	390161	3307	99.37	PVP01_0602000		Trans	41	1787	1
6	694330	696994	2665	4	735787	738409	2623	97.75	PVP01_0616700 (GEXP15)	protein GEXP15, putative	Trans	0	0	0
6	755292	758276	2985	12	80730	83682	2953	98.76	PVP01_0618300 (ETRAMP)	early transcribed membrane protein	Trans	1.33	299	0.416
7	8	475	468	4	798931	798464	468	85.77	PVP01_0700100		Trans	14.67	1183	1
7	2555	3573	1019	4	796502	795499	1004	85.81	PVP01_0700100		Trans	27	1149.7	0.999
7	3698	3841	144	4	795398	795255	144	95.83	PVP01_0700100		Trans	23.67	1644	0.987
7	3932	4263	332	4	795003	794673	331	93.07	PVP01_0700100		Trans	59.33	1668	1
7	4263	5052	790	4	794803	793990	814	92.01	PVP01_0700100		Trans	0.67	49	0.333
7	5123	5479	357	4	794221	793865	357	97.48	PVP01_0700100		Trans	37.67	684	1
8	1074312	1076028	1717	2	165360	167028	1669	97.03	PVP01_0824200		Trans	40	4788	1
9	252927	253778	852	8	139123	139977	855	99.42	PVP01_0903800		Trans	19	2250	1
9	1234880	1235010	131	11	1103423	1103293	131	100	PVP01_0928200 (PVP01_0928200)	protein disulfide-isomerase, putative	Trans	10.33	1370	1
10	312538	312906	369	7	4791	5159	369	91.6	PVP01_1007200		Trans	27.33	164	1
12	861211	863729	2519	6	68930	71456	2527	99.41	PVP01_1221700 (CPN20)	20 kDa chaperonin, putative	Trans	35	3536.7	0.997
12	2761604	2764361	2758	5	577001	579750	2750	99.53	PVP01_1266500 (PVP01_1266500)	allantoicase, putative	Trans	35.67	1451	1
13	108607	110292	1686	6	612298	610637	1662	97.87	PVP01_1302200 (HMGB1)	high mobility group protein B1, putative	Trans	22	1072.7	0.995
13	497825	498759	935	7	1368323	1367389	935	99.89	PVP01_1310800 (LSD1)	lysine-specific histone demethylase 1, putative	Trans	626	1867	1
13	1164405	1166579	2175	9	904840	907014	2175	99.95	PVP01_1326900 (PVP01_1326900);PVP01_1327000 (COX14)	ribosomal protein L21, mitochondrial, putative;cytochrome c oxidase assembly protein COX14, putative	Trans	10.67	160	1
13	1187514	1189845	2332	7	631597	633968	2372	98.31	PVP01_1327900		Trans	41.33	2622	1
14	808794	809961	1168	11	1664520	1665678	1159	99.23	PVP01_1418300 (PVP01_1418300)	zinc finger protein, putative	Trans	8.67	467	1
14	1456738	1458479	1742	7	603647	601907	1741	99.89	PVP01_1434000 (CYP32)	peptidyl-prolyl cis-trans isomerase, putative	Trans	14.33	1003	1
14	2227400	2227524	125	12	80176	80052	125	97.6	PVP01_1451400		Trans	10	143	1
1	121328	122281	954	1	13713	12761	953	99.48	PVP01_0102600 (SEMP1)	small exported membrane protein 1, putative	Inv	9	330	1
2	156509	156655	147	2	125567	125420	148	98.65	PVP01_0203000 (MRP1)	multidrug resistance-associated protein 1, putative	Inv	9.67	813	1
2	180640	181323	684	2	146736	146052	685	99.42	PVP01_0203600		Inv	7.33	356	1
2	357127	361898	4772	2	345149	340361	4789	98.96	PVP01_0208600;PVP01_0208700 (PVP01_0208700)	NA;V-type proton ATPase subunit C, putative	Inv	12.33	344	0.667
2	650358	652608	2251	2	620086	617836	2251	99.73	PVP01_0215500 (PVP01_0215500)	dynein light chain, putative	Inv	63	2749	1
3	503803	507359	3557	3	410596	407048	3549	99.66	PVP01_0311300 (PVP01_0311300)	DNA polymerase alpha catalytic subunit A, putative	Inv	8	1180	1
3	507768	509218	1451	3	413295	411844	1452	99.66	PVP01_0311300 (PVP01_0311300)	DNA polymerase alpha catalytic subunit A, putative	Inv	7	1254	1
3	509151	510212	1062	3	411863	410785	1079	97.87	PVP01_0311300 (PVP01_0311300)	DNA polymerase alpha catalytic subunit A, putative	Inv	4.67	768	1
3	759089	760970	1882	3	659160	657293	1868	98.73	PVP01_0317800 (PELO)	protein pelota homolog, putative	Inv	6	1111	0.969
4	202181	202718	538	4	22794	22278	517	94.98	PVP01_0404500 (PVP01_0404500)	hypothetical protein	Inv	65.33	101	1
5	924550	925732	1183	5	859166	857986	1181	80.27	PVP01_0522900		Inv	34	1015	1
5	924729	926000	1272	5	865006	863752	1255	80.11	PVP01_0522900		Inv	14	2503.7	0.991
5	925219	925977	759	5	861564	860796	769	81.81	PVP01_0522900		Inv	19.67	1661	1
5	1013260	1014391	1132	5	776773	775626	1148	80.74	PVP01_0525000		Inv	18	915	1
5	1340544	1340645	102	5	1191227	1191126	102	100	PVP01_0531800		Inv	6	183	1
6	550103	551038	936	6	535513	534598	916	97.01	PVP01_0612600;PVP01_0612700 (SPO11-2)	NA;meiotic recombination protein SPO11-2, putative	Inv	10.33	992	1
7	52646	52760	115	7	23016	22901	116	98.28	PVP01_0700900		Inv	55.67	3306	1
7	266001	266114	114	7	235467	235354	114	100	PVP01_0704400 (PVP01_0704400)	endonuclease/exonuclease/phosphatase domain containing protein	Inv	16.67	368	1
8	376302	378805	2504	8	369586	367097	2490	99.4	PVP01_0808400 (PVP01_0808400)	tubulin beta chain, putative	Inv	41.33	934	1
8	522760	523981	1222	8	515580	514359	1222	99.84	PVP01_0812200		Inv	56.67	2371	1
8	731596	732378	783	8	723685	722903	783	99.62	PVP01_0816700		Inv	47.67	1740	1
8	746556	750091	3536	8	741737	738200	3538	99.86	PVP01_0817200		Inv	0.33	3.7	0.032
8	894291	895519	1229	8	888971	887733	1239	97.26	PVP01_0820400		Inv	27.33	113	1
8	895436	896481	1046	8	887636	886591	1046	99.62	PVP01_0820400		Inv	30.33	172	1
8	1161819	1166203	4385	8	1153140	1148883	4258	96.63	PVP01_0826100 (PVP01_0826100);PVP01_0826200	vesicle transport v-SNARE protein, putative;NA	Inv	19	854	1
8	1244632	1245594	963	8	1228552	1227603	950	98.34	PVP01_0828800 (PKRP)	kinase-related protein PKRP, putative	Inv	10.33	2487.7	0.999
8	1345168	1346291	1124	8	1322461	1321343	1119	99.38	PVP01_0831100 (OMD)	OMD protein, putative	Inv	114.67	1221	1
8	1346708	1346978	271	8	1321355	1321085	271	100	PVP01_0831100 (OMD)	OMD protein, putative	Inv	35.67	782	1
8	1365815	1368332	2518	8	1350554	1348033	2522	96.98	PVP01_0831900 (PVP01_0831900)	PhIL1-interacting candidate PIC4, putative	Inv	21	3537	1
9	346541	347117	577	9	115733	115164	570	98.09	PVP01_0905900 (H2B)	histone 2B, putative	Inv	12	1238	1
9	944047	945479	1433	9	717872	716455	1418	97.91	PVP01_0921800		Inv	21.33	1045	1
9	1591496	1592405	910	9	1370642	1369715	928	97.95	PVP01_0937100		Inv	177	4252.7	0.999
9	1592626	1592958	333	9	1369713	1369381	333	100	PVP01_0937100		Inv	3.67	842	0.887
9	1655478	1658080	2603	9	1434952	1432349	2604	99.85	PVP01_0938500 (PVP01_0938500);PVP01_0938600	ribosomal protein S14, apicoplast, putative;NA	Inv	36.67	1118	1
9	1869580	1872100	2521	9	1649594	1647075	2520	99.76	PVP01_0942200		Inv	24.67	270	1
9	1988410	1991604	3195	9	1769740	1766546	3195	99.84	PVP01_0945600 (RAB6);PVP01_0945700	ras-related protein Rab-6, putative;NA	Inv	15.33	2517	0.998
9	2149552	2150139	588	9	1926431	1925844	588	99.83	PVP01_0948800		Inv	43.33	2174	1
11	631644	634138	2495	11	581266	578775	2492	99.32	PVP01_1114800 (PVP01_1114800)	elongation factor 1-alpha, putative	Inv	12.33	566.7	0.996
12	1647464	1648160	697	12	1593520	1592824	697	99.71	PVP01_1240800		Inv	22	1417	1
13	933697	938480	4784	13	915917	911170	4748	98.4	PVP01_1320700;PVP01_1320800 (RF1)	peptide chain release factor 1, putative	Inv	26.33	927	1
13	1101072	1102008	937	13	1073662	1072727	936	97.57	PVP01_1325400 (PVP01_1325400)	calcium-dependent protein kinase, putative	Inv	43.67	332	1
13	1490422	1492209	1788	13	1458408	1456621	1788	99.89	PVP01_1334500 (PP1)	serine/threonine protein phosphatase PP1, putative	Inv	38	2601.7	0.999
14	56543	56774	232	14	11379	11145	235	95.32	PVP01_1401400 (PVP01_1401400)	cytoadherence linked asexual protein, CLAG, putative	Inv	88.67	2519	1
14	81657	82376	720	14	26883	26164	720	99.58	PVP01_1401800		Inv	35.67	3194	1
14	716792	717975	1184	14	651082	649899	1184	100	PVP01_1416300 (PVP01_1416300)	zinc finger (CCCH type) protein, putative	Inv	0	0	0

## Sheet: Table S5
Table S5. Orthologous genes of interest identified in P. simium draft genome with comparison of protein length, Jaccard similarity and number of mutations.
PvP01 Gene ID	PvP01 Gene Name	PvP01 Protein Length	Ps_SP Gene ID	Ps_SP Protein Length	Protein Intersection	Jaccard similarity	AA Mutation
109300	CRT	424	1.00119e+07	425	424	1	0
835600	CSP	363	8.00406e+07	261	260	0.71	0
824900	CTRP	2115	8.00303e+07	2104	2081	0.98	8
623800	DBP	1079	6.00283e+07	980	961	0.89	18
1429700	DBP1	923	1.40034e+08	924	923	1	0
507400	DBP10	1175	5.00087e+07	1189	1175	0.99	0
102300	DBP2	845	1.0005e+07	497	454	0.53	29
1330000	DBP4	877	1.30034e+08	878	876	1	1
1247900	DBP5	787	1.20052e+08	788	787	1	0
1408200	DBP6	626	1.40012e+08	627	625	1	1
1222000	DBP8	489	1.20026e+08	448	445	0.91	2
1458900	DBP9	847	1.40064e+08	851	846	0.99	1
526600	DHFR-TS	624	5.00284e+07	625	621	0.99	6
836200	IMC1a	869	8.00412e+07	870	869	1	0
942600	IMC1b	516	9.00442e+07	517	516	1	0
803400	IMC1c	286	8.00083e+07	287	286	1	0
108900	IMC1d	252	1.00115e+07	253	252	1	0
836100	IMC1e	530	8.00411e+07	514	512	0.96	1
1203100	IMC1f	1268	1.20007e+08	1278	1252	0.98	11
1008000	IMC1g	301	1.00011e+08	302	301	1	0
1439700	IMC1h	563	1.40044e+08	568	561	0.99	2
510800	IMC1i	628	5.00122e+07	623	620	0.99	2
1213000	IMC1k	442	1.20017e+08	443	441	1	1
1331900	IMC1l	390	1.30036e+08	391	389	0.99	1
614000	IMC1m	371	6.00188e+07	372	371	1	0
1211100	Kelch13	712	1.20015e+08	713	712	1	0
948400	MAEBL	1728	9.00499e+07	1627	1602	0.93	24
1010900	MDR1	1464	1.00014e+08	1465	1462	1	2
1259100	MDR2	1564	1.20064e+08	1565	1556	0.99	8
728900	MSP1	1734	7.00339e+07	1777	1539	0.86	188
1129100	MSP10	479	1.10033e+08	480	476	0.99	3
728800	MSP1P	1857	7.00338e+07	1802	1799	0.97	2
1031700	MSP3.1	845	1.00034e+08	617	412	0.47	181
1031000	MSP3.10	848	1.00034e+08	850	911	0.95	80
1030900	MSP3.11	374	1.00034e+08	375	371	0.99	3
1031600	MSP3.2	901	1.00034e+08	407	343	0.38	61
1031500	MSP3.3	784	1.00034e+08	795	581	0.72	191
1031400	MSP3.5	1126	1.00034e+08	1122	1017	0.9	104
1031300	MSP3.8	898	1.00034e+08	915	780	0.85	113
1031200	MSP3.9	1107	1.00034e+08	1135	843	0.74	259
1031100	MSP3G	418	1.00034e+08	435	401	0.92	17
418300	MSP4	258	4.00189e+07	311	256	0.82	4
418400	MSP5	388	4.0019e+07	387	346	0.89	39
1219300	MSP7.1	420	1.20023e+08	421	419	1	1
1219800	MSP7.6	453	1.20023e+08	457	390	0.85	63
1220200	MSP7.9						0
1220000	MSP7E	371	1.20024e+08	373	333	0.89	38
1032600	MSP8	487	1.00035e+08	488	483	0.99	4
1446800	MSP9	894	1.40051e+08	1058	873	0.82	14
613800	MTRAP	387	6.00186e+07	388	383	0.99	4
616100	P25	219	6.0021e+07	220	216	0.98	3
616000	P28	236	6.00209e+07	252	235	0.93	1
303700	P36	353	3.00068e+07	354	352	0.99	1
308000	PLP1	843	3.00113e+07	844	841	1	2
1429500	PPPK-DHPS	717	1.40033e+08	718	716	1	1
1129500	PSOP25	478	1.10033e+08	535	456	0.83	5
701200	RBP1a	2833	7.00054e+07	2834	2792	0.99	41
701100	RBP1b	2872	7.00053e+07	2889	2859	0.99	13
534400	RBP2-P1						0
1402400	RBP2a	2487	1.40006e+08	1484	1461	0.59	22
800700	RBP2b						0
534300	RBP2c	2858	1.40074e+08	2553	663	0.23	11442
1471400	RBP2d						0
700500	RBP2e						0
1469400	RBP3						0
205400	RRP36	196	2.00095e+07	197	196	0.99	0
1344500	SOAP	165	1.30049e+08	166	165	0.99	0
1212300	SPECT1	241	1.20016e+08	242	240	0.99	1
927500	SR-MG	1064	9.00292e+07	1041	1029	0.97	11
931900	SR1	759	9.00332e+07	735	722	0.94	4
1016700	SR1	314	1.0002e+08	315	313	0.99	1
1434700	SR10	588	1.40039e+08	589	587	1	1
531300	SR12	459	5.00332e+07	460	459	1	0
1346100	SR140	661	1.30051e+08	662	660	1	1
1422500	SR25	357	1.40026e+08	358	356	0.99	1
1318000	SRA	950	1.30023e+08	918	901	0.94	12
1301400	SRAP1	380	1.30006e+08	368	365	0.96	2
1302500	SRP14	103	1.30007e+08	104	103	0.99	0
1435100	SRP19	137	1.40039e+08	138	137	0.99	0
1256900	SRP54	500	1.20061e+08	501	499	1	1
1127600	SRP68	724	1.10031e+08	725	724	1	0
937300	SRP72	856	9.00385e+07	857	852	0.99	4
214700	SRP9	103	2.00188e+07	94	93	0.89	0
837700	SRPK1	1397	8.00427e+07	1394	1391	0.99	2
1264000	SRPK2	1310	1.20069e+08	1310	1307	1	2
1105400	SRPR-alpha	602	1.10009e+08	603	602	1	0
1463900	SRPRB	261	1.40069e+08	262	261	1	0
1030600	SRSF12	328	1.00033e+08	329	325	0.99	3
607600	SRSF4	544	6.00123e+07	516	478	0.82	4
201100	TRAG1	327	2.00051e+07	328	326	0.99	1
532800	TRAG10	346	5.00349e+07	347	346	1	0
532900	TRAG11	326	5.0035e+07	327	322	0.98	4
533000	TRAG12	406	5.00351e+07	378	374	0.92	6
533100	TRAG13	339	5.00352e+07	281	278	0.82	2
801800	TRAG14	797	8.00067e+07	822	763	0.89	2
948700	TRAG15						0
948800	TRAG16						0
1033800	TRAG17	315	1.00037e+08	316	313	0.99	2
1033900	TRAG18	2275	1.00037e+08	1407	1262	0.53	28
1101400	TRAG19	598	1.10005e+08	637	548	0.8	12
202200	TRAG2	480	2.00062e+07	481	472	0.97	1
1201800	TRAG20	612	1.20005e+08	613	609	0.99	3
1401800	TRAG21						0
1469800	TRAG22	715	1.40075e+08	623	611	0.85	11
1469900	TRAG23	321	1.40075e+08	299	296	0.92	2
1470100	TRAG24	287	1.40075e+08	285	284	0.99	1
100	TRAG25	693	8400.1	653	644	0.93	8
110	TRAG26	312	8500.1	112	106	0.34	5
120	TRAG27						0
130	TRAG28						0
404200	TRAG3	276	4.0005e+07	255	250	0.9	4
150	TRAG30						0
160	TRAG31						0
170	TRAG32						0
200	TRAG33	362	5.0035e+07	327	87	0.22	201
700700	TRAG34						0
700800	TRAG35						0
949200	TRAG36	283	1.40006e+08	495	93	0.18	182
140	TRAG36						0
503600	TRAG38	316	5.00052e+07	317	316	1	0
503400	TRAG4	358	5.0005e+07	185	182	0.51	2
503700	TRAG6	444	5.00053e+07	445	444	1	0
504200	TRAG7	457	5.00059e+07	458	454	0.99	3
1218700	TRAP	556	1.20022e+08	557	545	0.98	11
1222400	TRAPPC2	172	1.20026e+08	173	172	0.99	0
518600	TRAPPC2L	138	5.00205e+07	139	137	0.99	1
829500	TRAPPC4	146	8.00346e+07	147	146	0.99	0
1311700	TRAPPC5	185	1.30016e+08	186	185	0.99	0
1255100	TSR1	994	1.2006e+08	972	955	0.96	11
1438900	TSR3	321	1.40043e+08	297	296	0.92	0
1242200	UIS2	1377	1.20047e+08	1374	1372	1	1
1403100	UIS3	213	1.40007e+08	214	212	0.99	1
804800	UTP25	1079	8.00097e+07	1080	1078	1	1
1306600	apiRBP	182	1.30011e+08	183	182	0.99	0

## Sheet: Table S6
Table S6. Metadata for publicly available P. vivax and P. simium samples used in the whole genome analysis to represent remaining isolates from South America
Sample ID	Site	Year	Country	Species	P. simium Host	ENA
SRR332569	Brazil	1994	Brazil	P. vivax	NA	SRR332569
MCP148	Amapá	2003	Brazil	P. vivax	NA	ERR10301299
NR347	Pará	2003	Brazil	P. vivax	NA	ERR10301305
NR373	Pará	2003	Brazil	P. vivax	NA	ERR10301306
NR395	Pará	2003	Brazil	P. vivax	NA	ERR10301307
PLV851	Rondônia	2004	Brazil	P. vivax	NA	ERR10301317
PVL532	Rondônia	2004	Brazil	P. vivax	NA	ERR10301334
PVL556	Rondônia	2004	Brazil	P. vivax	NA	ERR10301335
PVL860	Rondônia	2004	Brazil	P. vivax	NA	ERR10301336
ERR018932	Acre	2008	Brazil	P. vivax	NA	ERR018932
ERR019040	Acre	2008	Brazil	P. vivax	NA	ERR019040
ERR152407	Acre	2008	Brazil	P. vivax	NA	ERR152407
SRR1562939	Acre	2011	Brazil	P. vivax	NA	SRR1562939
SRR1568121	Acre	2011	Brazil	P. vivax	NA	SRR1568121
SRR1568192	Acre	2011	Brazil	P. vivax	NA	SRR1568192
SRR1568193	Acre	2011	Brazil	P. vivax	NA	SRR1568193
GNP922	Pará	2012	Brazil	P. vivax	NA	ERR10301289
GNP923	Pará	2012	Brazil	P. vivax	NA	ERR10301290
GNP972	Pará	2012	Brazil	P. vivax	NA	ERR10301291
GNP977	Pará	2012	Brazil	P. vivax	NA	ERR10301292
PV18	Acre	2012	Brazil	P. vivax	NA	SRR5099324
PV19	Acre	2012	Brazil	P. vivax	NA	SRR5099325
PV20	Acre	2013	Brazil	P. vivax	NA	SRR5099326
PV207	Amazonas	2013	Brazil	P. vivax	NA	SRR5278291
PV32	Acre	2013	Brazil	P. vivax	NA	SRR5278293
PV51	Acre	2013	Brazil	P. vivax	NA	SRR5278295
PV52	Acre	2013	Brazil	P. vivax	NA	SRR5278298
SRR12134557	Acre	2014	Brazil	P. vivax	NA	SRR12134557
SRR12134558	Acre	2014	Brazil	P. vivax	NA	SRR12134558
SRR12134559	Acre	2014	Brazil	P. vivax	NA	SRR12134559
SRR12134560	Acre	2014	Brazil	P. vivax	NA	SRR12134560
SRR12134565	Acre	2014	Brazil	P. vivax	NA	SRR12134565
SRR12134569	Acre	2014	Brazil	P. vivax	NA	SRR12134569
SRR12134573	Acre	2014	Brazil	P. vivax	NA	SRR12134573
SRR12134580	Acre	2014	Brazil	P. vivax	NA	SRR12134580
SRR12134585	Acre	2014	Brazil	P. vivax	NA	SRR12134585
SRR12134586	Acre	2014	Brazil	P. vivax	NA	SRR12134586
SRR12134587	Acre	2014	Brazil	P. vivax	NA	SRR12134587
SRR12134588	Acre	2014	Brazil	P. vivax	NA	SRR12134588
SRR12134591	Acre	2014	Brazil	P. vivax	NA	SRR12134591
SRR12134592	Acre	2014	Brazil	P. vivax	NA	SRR12134592
ERR713932	Manaus	2014	Brazil	P. vivax	NA	ERR713932
ERR713934	Manaus	2014	Brazil	P. vivax	NA	ERR713934
ERR713935	Manaus	2014	Brazil	P. vivax	NA	ERR713935
ERR713936	Manaus	2014	Brazil	P. vivax	NA	ERR713936
ERR2309781	Manaus	2014	Brazil	P. vivax	NA	ERR2309781
ERR2309786	Manaus	2014	Brazil	P. vivax	NA	ERR2309786
ERR2309788	Manaus	2014	Brazil	P. vivax	NA	ERR2309788
ERR2309787	Manaus	2014	Brazil	P. vivax	NA	ERR2309787
ERR2309789	Manaus	2014	Brazil	P. vivax	NA	ERR2309789
ITB_111	Pará	2015	Brazil	P. vivax	NA	ERR10301293
ITB_119	Pará	2015	Brazil	P. vivax	NA	ERR10301294
ITB050	Pará	2015	Brazil	P. vivax	NA	ERR10301295
ITB107	Pará	2015	Brazil	P. vivax	NA	ERR10301296
ITB112	Pará	2015	Brazil	P. vivax	NA	ERR10301297
ITB118	Pará	2015	Brazil	P. vivax	NA	ERR10301298
OIP115	Amapá	2015	Brazil	P. vivax	NA	ERR10301308
OIP122	Amapá	2015	Brazil	P. vivax	NA	ERR10301309
OIP144	Amapá	2015	Brazil	P. vivax	NA	ERR10301310
OIP164	Amapá	2015	Brazil	P. vivax	NA	ERR10301311
OIP316	Amapá	2015	Brazil	P. vivax	NA	ERR10301312
OIP386	Amapá	2015	Brazil	P. vivax	NA	ERR10301313
OIP395	Amapá	2015	Brazil	P. vivax	NA	ERR10301314
OIP398	Amapá	2015	Brazil	P. vivax	NA	ERR10301315
OIP861	Amapá	2015	Brazil	P. vivax	NA	ERR10301316
PV_BRA_B02	Acre	2015	Brazil	P. vivax	NA	ERR10301318
PV_BRA_B10	Acre	2015	Brazil	P. vivax	NA	ERR10301319
PV_BRA_C02	Acre	2015	Brazil	P. vivax	NA	ERR10301320
PV_BRA_C10	Acre	2015	Brazil	P. vivax	NA	ERR10301321
PV03_com	Acre	2015	Brazil	P. vivax	NA	ERR3813224
PV04_com	Acre	2015	Brazil	P. vivax	NA	ERR3813225
PV05_com	Acre	2015	Brazil	P. vivax	NA	ERR3813226
PV06_com	Acre	2015	Brazil	P. vivax	NA	ERR3813227
PV09_com	Acre	2015	Brazil	P. vivax	NA	ERR5748169
PV10_com	Acre	2015	Brazil	P. vivax	NA	ERR3813228
PV11_com	Acre	2015	Brazil	P. vivax	NA	ERR3813229
PV14_com	Acre	2015	Brazil	P. vivax	NA	ERR5748170
PV16_com	Acre	2015	Brazil	P. vivax	NA	ERR3813230
PV17_com	Acre	2015	Brazil	P. vivax	NA	ERR3813231
PV19_com	Acre	2015	Brazil	P. vivax	NA	ERR3813232
PV22_com	Acre	2015	Brazil	P. vivax	NA	ERR3813233
PV25_com	Acre	2015	Brazil	P. vivax	NA	ERR3813234
PV26_com	Acre	2015	Brazil	P. vivax	NA	ERR3813235
PV29_com	Acre	2015	Brazil	P. vivax	NA	ERR3813236
PV31_com	Acre	2015	Brazil	P. vivax	NA	ERR3813237
PV32_com	Acre	2015	Brazil	P. vivax	NA	ERR3813238
PV34_com	Acre	2015	Brazil	P. vivax	NA	ERR3813239
PVACR	Acre	2015	Brazil	P. vivax	NA	SRR5278301
SRR12134561	Acre	2015	Brazil	P. vivax	NA	SRR12134561
SRR12134562	Acre	2015	Brazil	P. vivax	NA	SRR12134562
SRR12134563	Acre	2015	Brazil	P. vivax	NA	SRR12134563
SRR12134564	Acre	2015	Brazil	P. vivax	NA	SRR12134564
SRR12134566	Acre	2015	Brazil	P. vivax	NA	SRR12134566
SRR12134567	Acre	2015	Brazil	P. vivax	NA	SRR12134567
SRR12134568	Acre	2015	Brazil	P. vivax	NA	SRR12134568
SRR12134570	Acre	2015	Brazil	P. vivax	NA	SRR12134570
SRR12134571	Acre	2015	Brazil	P. vivax	NA	SRR12134571
SRR12134572	Acre	2015	Brazil	P. vivax	NA	SRR12134572
SRR12134576	Acre	2015	Brazil	P. vivax	NA	SRR12134576
SRR12134583	Acre	2015	Brazil	P. vivax	NA	SRR12134583
SRR12134584	Acre	2015	Brazil	P. vivax	NA	SRR12134584
SRR12134590	Acre	2015	Brazil	P. vivax	NA	SRR12134590
SRR12134593	Acre	2015	Brazil	P. vivax	NA	SRR12134593
SRR12134594	Acre	2015	Brazil	P. vivax	NA	SRR12134594
ERR2309751	Manaus	2015	Brazil	P. vivax	NA	ERR2309751
ERR2309779	Manaus	2015	Brazil	P. vivax	NA	ERR2309779
ERR2309777	Manaus	2015	Brazil	P. vivax	NA	ERR2309777
SRR12134577	Acre	2016	Brazil	P. vivax	NA	SRR12134577
SRR12134578	Acre	2016	Brazil	P. vivax	NA	SRR12134578
SRR12134579	Acre	2016	Brazil	P. vivax	NA	SRR12134579
SRR12134581	Acre	2016	Brazil	P. vivax	NA	SRR12134581
SRR12134582	Acre	2016	Brazil	P. vivax	NA	SRR12134582
SRR12134589	Acre	2016	Brazil	P. vivax	NA	SRR12134589
ERR2309730	Manaus	2016	Brazil	P. vivax	NA	ERR2309730
ERR2309731	Manaus	2016	Brazil	P. vivax	NA	ERR2309731
SRR12134574	Acre	2018	Brazil	P. vivax	NA	SRR12134574
SRR12134575	Acre	2018	Brazil	P. vivax	NA	SRR12134575
MT66	Mato Grosso		Brazil	P. vivax	NA	ERR10301300
MT68	Mato Grosso		Brazil	P. vivax	NA	ERR10301301
MT69	Mato Grosso		Brazil	P. vivax	NA	ERR10301302
MT70	Mato Grosso		Brazil	P. vivax	NA	ERR10301303
MT78	Mato Grosso		Brazil	P. vivax	NA	ERR10301304
PVBRA37	Rondônia		Brazil	P. vivax	NA	ERR5748171
Sim_A5	Amazonas		Brazil	P. vivax	NA	ERR10301337
Sim_B4	Amazonas		Brazil	P. vivax	NA	ERR10301338
Sim_B5	Amazonas		Brazil	P. vivax	NA	ERR10301339
ERR6615713	Rio de Janeiro		Brazil	P. vivax	NA	ERR6615713
ERR6615714	Rio de Janeiro		Brazil	P. vivax	NA	ERR6615714
ERR6615715	Rio de Janeiro		Brazil	P. vivax	NA	ERR6615715
ERR6615716	Rio de Janeiro		Brazil	P. vivax	NA	ERR6615716
ERR2299557	Santa Cecilia	2016	Colombia	P. vivax	NA	ERR2299557
ERR2299558	Santa Cecilia	2016	Colombia	P. vivax	NA	ERR2299558
ERR2299582	Santa Cecilia	2016	Colombia	P. vivax	NA	ERR2299582
ERR2299586	Choco	2016	Colombia	P. vivax	NA	ERR2299586
ERR2299596	Choco	2016	Colombia	P. vivax	NA	ERR2299596
ERR2309899	Cali	2016	Colombia	P. vivax	NA	ERR2309899
ERR2299666	Tierralta	2016	Colombia	P. vivax	NA	ERR2299666
ERR2299667	Tierralta	2016	Colombia	P. vivax	NA	ERR2299667
ERR2299668	Tierralta	2016	Colombia	P. vivax	NA	ERR2299668
ERR2299669	Tierralta	2016	Colombia	P. vivax	NA	ERR2299669
ERR2299670	Tierralta	2016	Colombia	P. vivax	NA	ERR2299670
ERR2299699	Tierralta	2016	Colombia	P. vivax	NA	ERR2299699
ERR2299672	Tierralta	2016	Colombia	P. vivax	NA	ERR2299672
ERR2299673	Tierralta	2016	Colombia	P. vivax	NA	ERR2299673
ERR2299674	Tierralta	2016	Colombia	P. vivax	NA	ERR2299674
ERR2299675	Tierralta	2016	Colombia	P. vivax	NA	ERR2299675
ERR2299704	Tierralta	2016	Colombia	P. vivax	NA	ERR2299704
ERR2299679	Tierralta	2016	Colombia	P. vivax	NA	ERR2299679
ERR2299680	Tierralta	2016	Colombia	P. vivax	NA	ERR2299680
ERR2299681	Tierralta	2016	Colombia	P. vivax	NA	ERR2299681
ERR2299682	Tierralta	2016	Colombia	P. vivax	NA	ERR2299682
ERR2299683	Tierralta	2016	Colombia	P. vivax	NA	ERR2299683
ERR2299684	Tierralta	2016	Colombia	P. vivax	NA	ERR2299684
ERR2299685	Córdoba	2017	Colombia	P. vivax	NA	ERR2299685
Col_11	Antioquia		Colombia	P. vivax	NA	ERR5748165
Col_13	Antioquia		Colombia	P. vivax	NA	ERR5748166
Col_6	Antioquia		Colombia	P. vivax	NA	ERR5748167
Col_8	Antioquia		Colombia	P. vivax	NA	ERR5748168
SRR1562518	Córdoba		Colombia	P. vivax	NA	SRR1562518
SRR1562524	Valle del Cauca		Colombia	P. vivax	NA	SRR1562524
SRR1562555	Córdoba		Colombia	P. vivax	NA	SRR1562555
SRR1562818	Córdoba		Colombia	P. vivax	NA	SRR1562818
SRR1562870	Córdoba		Colombia	P. vivax	NA	SRR1562870
SRR1562965	Córdoba		Colombia	P. vivax	NA	SRR1562965
SRR1562967	Narino		Colombia	P. vivax	NA	SRR1562967
SRR1562971	Córdoba		Colombia	P. vivax	NA	SRR1562971
SRR1562975	Córdoba		Colombia	P. vivax	NA	SRR1562975
SRR1564650	Córdoba		Colombia	P. vivax	NA	SRR1564650
SRR1564660	Córdoba		Colombia	P. vivax	NA	SRR1564660
SRR1564664	Choco		Colombia	P. vivax	NA	SRR1564664
SRR1564665	Córdoba		Colombia	P. vivax	NA	SRR1564665
SRR1564670	Narino		Colombia	P. vivax	NA	SRR1564670
SRR1568112	Córdoba		Colombia	P. vivax	NA	SRR1568112
SRR1568118	Córdoba		Colombia	P. vivax	NA	SRR1568118
SRR1568128	Choco		Colombia	P. vivax	NA	SRR1568128
SRR1568155	Córdoba		Colombia	P. vivax	NA	SRR1568155
SRR1568159	Córdoba		Colombia	P. vivax	NA	SRR1568159
SRR1568160	Córdoba		Colombia	P. vivax	NA	SRR1568160
SRR1568169	Córdoba		Colombia	P. vivax	NA	SRR1568169
SRR1568171	Córdoba		Colombia	P. vivax	NA	SRR1568171
SRR1568207	Córdoba		Colombia	P. vivax	NA	SRR1568207
SRR1568213	Córdoba		Colombia	P. vivax	NA	SRR1568213
SRR1568221	Valle del Cauca		Colombia	P. vivax	NA	SRR1568221
SRR1568227	Córdoba		Colombia	P. vivax	NA	SRR1568227
SRR1568230	Córdoba		Colombia	P. vivax	NA	SRR1568230
SRR1568235	Choco		Colombia	P. vivax	NA	SRR1568235
SRR1568236	Narino		Colombia	P. vivax	NA	SRR1568236
SRR1573226	Valle del Cauca		Colombia	P. vivax	NA	SRR1573226
PV_AFEG-E6	Guyana	2006	Guyana	P. vivax	NA	ERR5740747
PV_AFEG-E4	Guyana	2015	Guyana	P. vivax	NA	ERR5740745
PV_AFEG-E5	Guyana	2015	Guyana	P. vivax	NA	ERR5740746
SRR1568201	Chiapas	2000	Mexico	P. vivax	NA	SRR1568201
SRR1568127	Chiapas	2001	Mexico	P. vivax	NA	SRR1568127
SRR1568223	Chiapas	2001	Mexico	P. vivax	NA	SRR1568223
SRR1562522	Chiapas	2002	Mexico	P. vivax	NA	SRR1562522
SRR1562968	Chiapas	2002	Mexico	P. vivax	NA	SRR1562968
SRR1568077	Chiapas	2002	Mexico	P. vivax	NA	SRR1568077
SRR1568126	Chiapas	2002	Mexico	P. vivax	NA	SRR1568126
SRR1568153	Chiapas	2002	Mexico	P. vivax	NA	SRR1568153
SRR1568158	Chiapas	2002	Mexico	P. vivax	NA	SRR1568158
SRR1568219	Chiapas	2002	Mexico	P. vivax	NA	SRR1568219
SRR1568225	Chiapas	2002	Mexico	P. vivax	NA	SRR1568225
SRR1568231	Chiapas	2002	Mexico	P. vivax	NA	SRR1568231
SRR1562839	Chiapas	2003	Mexico	P. vivax	NA	SRR1562839
SRR1568190	Chiapas	2003	Mexico	P. vivax	NA	SRR1568190
SRR1568218	Chiapas	2003	Mexico	P. vivax	NA	SRR1568218
SRR1568150	Chiapas	2004	Mexico	P. vivax	NA	SRR1568150
SRR1568181	Chiapas	2004	Mexico	P. vivax	NA	SRR1568181
SRR1562840	Chiapas	2005	Mexico	P. vivax	NA	SRR1562840
SRR1562526	Chiapas	2007	Mexico	P. vivax	NA	SRR1562526
SRR1568110	Chiapas	2008	Mexico	P. vivax	NA	SRR1568110
SRR12383632	Panama		Panama	P. vivax	NA	SRR12383632
SRR12383633	Panama		Panama	P. vivax	NA	SRR12383633
SRR12383634	Panama		Panama	P. vivax	NA	SRR12383634
SRR12383635	Panama		Panama	P. vivax	NA	SRR12383635
SRR12383637	Panama		Panama	P. vivax	NA	SRR12383637
SRR12383638	Panama		Panama	P. vivax	NA	SRR12383638
SRR12383639	Panama		Panama	P. vivax	NA	SRR12383639
SRR12383643	Panama		Panama	P. vivax	NA	SRR12383643
SRR12383644	Panama		Panama	P. vivax	NA	SRR12383644
SRR12383645	Panama		Panama	P. vivax	NA	SRR12383645
SRR12383646	Panama		Panama	P. vivax	NA	SRR12383646
SRR12383648	Panama		Panama	P. vivax	NA	SRR12383648
SRR12383649	Panama		Panama	P. vivax	NA	SRR12383649
SRR12383650	Panama		Panama	P. vivax	NA	SRR12383650
SRR12383652	Panama		Panama	P. vivax	NA	SRR12383652
SRR12383653	Panama		Panama	P. vivax	NA	SRR12383653
SRR12383654	Panama		Panama	P. vivax	NA	SRR12383654
SRR12383655	Panama		Panama	P. vivax	NA	SRR12383655
SRR12383656	Panama		Panama	P. vivax	NA	SRR12383656
SRR12383657	Panama		Panama	P. vivax	NA	SRR12383657
SRR12383658	Panama		Panama	P. vivax	NA	SRR12383658
SRR12383660	Panama		Panama	P. vivax	NA	SRR12383660
SRR12383661	Panama		Panama	P. vivax	NA	SRR12383661
SRR12383662	Panama		Panama	P. vivax	NA	SRR12383662
SRR12383663	Panama		Panama	P. vivax	NA	SRR12383663
SRR12383664	Panama		Panama	P. vivax	NA	SRR12383664
SRR12383666	Panama		Panama	P. vivax	NA	SRR12383666
SRR12383670	Panama		Panama	P. vivax	NA	SRR12383670
SRR12383673	Panama		Panama	P. vivax	NA	SRR12383673
SRR12383674	Panama		Panama	P. vivax	NA	SRR12383674
SRR12383675	Panama		Panama	P. vivax	NA	SRR12383675
SRR12383676	Panama		Panama	P. vivax	NA	SRR12383676
SRR12383677	Panama		Panama	P. vivax	NA	SRR12383677
SRR12383678	Panama		Panama	P. vivax	NA	SRR12383678
SRR12383679	Panama		Panama	P. vivax	NA	SRR12383679
SRR12383680	Panama		Panama	P. vivax	NA	SRR12383680
SRR12383681	Panama		Panama	P. vivax	NA	SRR12383681
SRR12383682	Panama		Panama	P. vivax	NA	SRR12383682
SRR12383683	Panama		Panama	P. vivax	NA	SRR12383683
SRR12383684	Panama		Panama	P. vivax	NA	SRR12383684
SRR12383685	Panama		Panama	P. vivax	NA	SRR12383685
SRR12383686	Panama		Panama	P. vivax	NA	SRR12383686
SRR12383687	Panama		Panama	P. vivax	NA	SRR12383687
SRR12383688	Panama		Panama	P. vivax	NA	SRR12383688
SRR12383689	Panama		Panama	P. vivax	NA	SRR12383689
SRR12383690	Panama		Panama	P. vivax	NA	SRR12383690
SRR1562512	Loreto	2008	Peru	P. vivax	NA	SRR1562512
SRR1562513	Loreto	2008	Peru	P. vivax	NA	SRR1562513
SRR1562519	Loreto	2008	Peru	P. vivax	NA	SRR1562519
SRR1562521	Loreto	2008	Peru	P. vivax	NA	SRR1562521
SRR1562525	Loreto	2008	Peru	P. vivax	NA	SRR1562525
SRR1562534	Loreto	2008	Peru	P. vivax	NA	SRR1562534
SRR1562535	Loreto	2008	Peru	P. vivax	NA	SRR1562535
SRR1562966	Loreto	2008	Peru	P. vivax	NA	SRR1562966
SRR1568107	Loreto	2008	Peru	P. vivax	NA	SRR1568107
SRR1568113	Loreto	2008	Peru	P. vivax	NA	SRR1568113
SRR1568122	Loreto	2008	Peru	P. vivax	NA	SRR1568122
SRR1568123	Loreto	2008	Peru	P. vivax	NA	SRR1568123
SRR1568164	Loreto	2008	Peru	P. vivax	NA	SRR1568164
SRR1568172	Loreto	2008	Peru	P. vivax	NA	SRR1568172
SRR1568179	Loreto	2008	Peru	P. vivax	NA	SRR1568179
SRR1568182	Loreto	2008	Peru	P. vivax	NA	SRR1568182
SRR1568183	Loreto	2008	Peru	P. vivax	NA	SRR1568183
SRR1568187	Loreto	2008	Peru	P. vivax	NA	SRR1568187
SRR1568195	Loreto	2008	Peru	P. vivax	NA	SRR1568195
SRR1568198	Loreto	2008	Peru	P. vivax	NA	SRR1568198
SRR1568199	Loreto	2008	Peru	P. vivax	NA	SRR1568199
SRR1568210	Loreto	2008	Peru	P. vivax	NA	SRR1568210
SRR1568211	Loreto	2008	Peru	P. vivax	NA	SRR1568211
SRR1568226	Loreto	2008	Peru	P. vivax	NA	SRR1568226
SRR1568234	Loreto	2008	Peru	P. vivax	NA	SRR1568234
SRR1759047	Loreto	2008	Peru	P. vivax	NA	SRR1759047
SRR1759122	Loreto	2008	Peru	P. vivax	NA	SRR1759122
SRR1759307	Loreto	2008	Peru	P. vivax	NA	SRR1759307
SRR1568162	Loreto	2010	Peru	P. vivax	NA	SRR1568162
SRR1568206	Loreto	2010	Peru	P. vivax	NA	SRR1568206
SRR1562567	Loreto	2011	Peru	P. vivax	NA	SRR1562567
SRR1562614	Loreto	2011	Peru	P. vivax	NA	SRR1562614
SRR1562624	Loreto	2011	Peru	P. vivax	NA	SRR1562624
SRR1562851	Loreto	2011	Peru	P. vivax	NA	SRR1562851
SRR1562972	Loreto	2011	Peru	P. vivax	NA	SRR1562972
SRR1564630	Loreto	2011	Peru	P. vivax	NA	SRR1564630
SRR1568157	Loreto	2011	Peru	P. vivax	NA	SRR1568157
SRR1568163	Loreto	2011	Peru	P. vivax	NA	SRR1568163
SRR1568165	Piura	2011	Peru	P. vivax	NA	SRR1568165
SRR1568166	Piura	2011	Peru	P. vivax	NA	SRR1568166
SRR1568167	Piura	2011	Peru	P. vivax	NA	SRR1568167
SRR1568178	Piura	2011	Peru	P. vivax	NA	SRR1568178
SRR1568191	Piura	2011	Peru	P. vivax	NA	SRR1568191
SRR1568202	Piura	2011	Peru	P. vivax	NA	SRR1568202
SRR1568203	Piura	2011	Peru	P. vivax	NA	SRR1568203
SRR1568216	Piura	2011	Peru	P. vivax	NA	SRR1568216
SRR1562538	Loreto	2012	Peru	P. vivax	NA	SRR1562538
SRR1562606	Loreto	2012	Peru	P. vivax	NA	SRR1562606
SRR1562615	Loreto	2012	Peru	P. vivax	NA	SRR1562615
SRR1562871	Madre de Dios	2012	Peru	P. vivax	NA	SRR1562871
SRR1562931	Loreto	2012	Peru	P. vivax	NA	SRR1562931
SRR1568117	Loreto	2012	Peru	P. vivax	NA	SRR1568117
SRR1568149	Madre de Dios	2012	Peru	P. vivax	NA	SRR1568149
SRR1568168	Loreto	2012	Peru	P. vivax	NA	SRR1568168
SRR1568175	Loreto	2012	Peru	P. vivax	NA	SRR1568175
SRR1568184	Loreto	2012	Peru	P. vivax	NA	SRR1568184
SRR1568787	Loreto	2012	Peru	P. vivax	NA	SRR1568787
SRR1759336	Loreto	2012	Peru	P. vivax	NA	SRR1759336
SRR1562958	Madre de Dios	2013	Peru	P. vivax	NA	SRR1562958
SRR1568174	Madre de Dios	2013	Peru	P. vivax	NA	SRR1568174
SRR1568196	Madre de Dios	2013	Peru	P. vivax	NA	SRR1568196
SRR1562523	Madre de Dios	2013	Peru	P. vivax	NA	SRR1562523
ERR979859	Iquitos	2014	Peru	P. vivax	NA	ERR979859
ERR2309877	Iquitos	2015	Peru	P. vivax	NA	ERR2309877
ERR2309872	Iquitos	2015	Peru	P. vivax	NA	ERR2309872
ERR2309769	Iquitos	2015	Peru	P. vivax	NA	ERR2309769
ERR2309761	Iquitos	2016	Peru	P. vivax	NA	ERR2309761
ERR2309762	Iquitos	2016	Peru	P. vivax	NA	ERR2309762
ERR2309760	Iquitos	2016	Peru	P. vivax	NA	ERR2309760
ERR2309903	Iquitos	2016	Peru	P. vivax	NA	ERR2309903
SRR1568232	Loreto	2021	Peru	P. vivax	NA	SRR1568232
SRR6668561	Peru		Peru	P. vivax	NA	SRR6668561
SRR6668513	Loreto		Peru	P. vivax	NA	SRR6668513
SRR6668528	Loreto		Peru	P. vivax	NA	SRR6668528
SRR6668566	Loreto		Peru	P. vivax	NA	SRR6668566
SRR6668547	Loreto		Peru	P. vivax	NA	SRR6668547
SRR6668546	Loreto		Peru	P. vivax	NA	SRR6668546
SRR6668509	Loreto		Peru	P. vivax	NA	SRR6668509
SRR6668500	Loreto		Peru	P. vivax	NA	SRR6668500
SRR6668501	Loreto		Peru	P. vivax	NA	SRR6668501
SRR6668538	Loreto		Peru	P. vivax	NA	SRR6668538
SRR6668533	Loreto		Peru	P. vivax	NA	SRR6668533
SRR6668518	Loreto		Peru	P. vivax	NA	SRR6668518
SRR6668519	Loreto		Peru	P. vivax	NA	SRR6668519
SRR6668520	Loreto		Peru	P. vivax	NA	SRR6668520
SRR6668522	Loreto		Peru	P. vivax	NA	SRR6668522
SRR6668523	Loreto		Peru	P. vivax	NA	SRR6668523
SRR6668524	Loreto		Peru	P. vivax	NA	SRR6668524
SRR6668525	Loreto		Peru	P. vivax	NA	SRR6668525
SRR6668510	Loreto		Peru	P. vivax	NA	SRR6668510
SRR6668511	Loreto		Peru	P. vivax	NA	SRR6668511
SRR6668557	Loreto		Peru	P. vivax	NA	SRR6668557
SRR6668555	Loreto		Peru	P. vivax	NA	SRR6668555
SRR6668530	Loreto		Peru	P. vivax	NA	SRR6668530
SRR6668529	Loreto		Peru	P. vivax	NA	SRR6668529
SRR6668517	Loreto		Peru	P. vivax	NA	SRR6668517
SRR6668515	Loreto		Peru	P. vivax	NA	SRR6668515
ERR6609467	Rio de Janeiro		Brazil	P. simium	Homo sapiens	ERR6609467
ERR6609560	Rio de Janeiro		Brazil	P. simium	Homo sapiens	ERR6609560
ERR6609561	Rio de Janeiro		Brazil	P. simium	Homo sapiens	ERR6609561
ERR6609562	Rio de Janeiro		Brazil	P. simium	Homo sapiens	ERR6609562
ERR6609563	Rio de Janeiro		Brazil	P. simium	Homo sapiens	ERR6609563
ERR6609564	Rio de Janeiro		Brazil	P. simium	Homo sapiens	ERR6609564
ERR6609565	Rio de Janeiro		Brazil	P. simium	Alouatta guariba	ERR6609565
ERR6614654	Rio de Janeiro		Brazil	P. simium	Alouatta guariba	ERR6614654
ERR6614655	Rio de Janeiro		Brazil	P. simium	Alouatta guariba	ERR6614655
ERR6614657	Rio de Janeiro		Brazil	P. simium	Alouatta guariba	ERR6614657
ERR6614658	Rio de Janeiro		Brazil	P. simium	Homo sapiens	ERR6614658
ERR6615604	Rio de Janeiro		Brazil	P. simium	Homo sapiens	ERR6615604
ERR6615709	Rio de Janeiro		Brazil	P. simium	Homo sapiens	ERR6615709
ERR6615710	Rio de Janeiro		Brazil	P. simium	Homo sapiens	ERR6615710
ERR6615711	Rio de Janeiro		Brazil	P. simium	Homo sapiens	ERR6615711
ERR6615712	Rio de Janeiro		Brazil	P. simium	Homo sapiens	ERR6615712
ERR6615717	Rio de Janeiro		Brazil	P. simium	Homo sapiens	ERR6615717
ERR6615718	Rio de Janeiro		Brazil	P. simium	Homo sapiens	ERR6615718
SRR13723935	Esprito Santo	2003	Brazil	P. simium	Homo sapiens	SRR13723935
SRR13723937	Esprito Santo		Brazil	P. simium	Homo sapiens	SRR13723937
SRR13723938	Esprito Santo	2002	Brazil	P. simium	Homo sapiens	SRR13723938
SRR13723939	Esprito Santo	2002	Brazil	P. simium	Homo sapiens	SRR13723939
SRR13723940	Esprito Santo	2002	Brazil	P. simium	Homo sapiens	SRR13723940
SRR13723941	Sao Paulo	2009	Brazil	P. simium	Alouatta guariba	SRR13723941
SRR13723943	Esprito Santo	2003	Brazil	P. simium	Homo sapiens	SRR13723943
SRR13723945	Sao Paulo	2009	Brazil	P. simium	Alouatta guariba	SRR13723945

## Sheet: Table S7
Table S7. Frequencies of putative mutations in mitochondrial sequence across P. simium (N=38) and P. vivax (N=354) isolates.
PvP01 Genomic Position (bp)	Ref. Allele	Mut.	Mutation Type	Gene	P. simium		P. vivax
					N=38		N=354
					Freq.	%	Freq.	%
181	G	A	-	-	28/28	100	323/323	100
2036	T	C	Missense	COX3	32/32	100	313/313	100
2474	G	A	Missense	COX3	6/32	18.8	0/318	0
4133	T	C	Silent	COX1	31/33	93.9	0/322	0
4467	A	G	Missense	COX1	30/31	96.8	0/324	0
4510	C	G	Missense	COX1	31/32	96.9	282/308	91.6
4640	C	T	Silent	COX1	30/30	100	318/318	100

## Sheet: Table S8
Table S8. Frequencies of missense mutations in putative drug resistance genes in P. simium and P. vivax.
PvP01	Pos	Ref	AA	Gene	Allele	P. simium (N=38)	P. vivax other (N=204)	P. vivax Brazil (N=130)	P. vivax Mexico (N=20)
Chr			Change	name
1	442555	G	E56Q	CRT	ref	94.74	98.04	100	100
1	442555	G	E56Q	CRT	C	2.63
1	442555	G	E56Q	CRT	missing/mixed	2.63	1.96
1	443209	C	S156	CRT	ref	92.11	97.06	100	100
1	443209	C	S156	CRT	missing/mixed	7.89	0.98
1	443209	C	S156	CRT	T		1.96
1	443535	G	E207Q	CRT	ref	84.21	99.02	100	95
1	443535	G	E207Q	CRT	missing/mixed	15.79	0.98
1	443535	G	E207Q	CRT	C				5
1	444779	T	D328	CRT	C	84.21	97.55	91.54	100
1	444779	T	D328	CRT	missing/mixed	15.79	2.45	8.46
1	444987	C	F339	CRT	ref	89.47	95.59	80	35
1	444987	C	F339	CRT	missing/mixed	10.53	2.45	2.31	5
1	444987	C	F339	CRT	T		1.96	17.7	60
1	445381	T	S387	CRT	C	86.84	93.63	89.23	100
1	445381	T	S387	CRT	missing/mixed	13.16	6.37	10.77
5	1077405	C	A15V	DHFR-TS	ref	92.11	96.08	93.85	100
5	1077405	C	A15V	DHFR-TS	missing/mixed	7.89	3.43	6.15
5	1077405	C	A15V	DHFR-TS	T		0.49
5	1077406	A	A15	DHFR-TS	ref	92.11	90.69	84.62	100
5	1077406	A	A15	DHFR-TS	missing/mixed	7.89	3.43	6.92
5	1077406	A	A15	DHFR-TS	G		3.92	8.46
5	1077418	C	V19	DHFR-TS	ref	92.11	97.06	90	100
5	1077418	C	V19	DHFR-TS	missing/mixed	7.89	2.94	4.62
5	1077418	C	V19	DHFR-TS	T			5.38
5	1077506	T	C49G	DHFR-TS	ref	84.21	92.65	96.92	100
5	1077506	T	C49G	DHFR-TS	missing/mixed	15.79	5.39	3.08
5	1077506	T	C49G	DHFR-TS	G		1.96
5	1077511	C	N50K	DHFR-TS	ref	84.21	92.65	96.92	100
5	1077511	C	N50K	DHFR-TS	missing/mixed	15.79	5.39	3.08
5	1077511	C	N50K	DHFR-TS	A		1.96
5	1077533	A	R58	DHFR-TS	ref	84.21	72.55	98.46	100
5	1077533	A	R58	DHFR-TS	missing/mixed	15.79	7.35	1.54
5	1077533	A	R58	DHFR-TS	C		20.1
5	1077534	G	R58K	DHFR-TS	G	84.21	83.82	96.92	100
5	1077534	G	R58K	DHFR-TS	missing/mixed	15.79	6.86	3.08
5	1077534	G	R58K	DHFR-TS	A		9.31	0.77
5	1077568	T	Y69	DHFR-TS	C	68.42	55.88	73.85
5	1077568	T	Y69	DHFR-TS	missing/mixed	31.58	10.78	14.62
5	1077568	T	Y69	DHFR-TS	ref		33.33	11.54	100
5	1077707	A	S116G	DHFR-TS	ref	94.74	91.18	89.23	100
5	1077707	A	S116G	DHFR-TS	missing/mixed	5.26	8.82	7.69
5	1077707	A	S116G	DHFR-TS	G			3.08
5	1077711	A	N117T	DHFR-TS	missing/mixed	18.42	11.76	6.92	5
5	1077711	A	N117T	DHFR-TS	ref		72.55	93.08
5	1077711	A	N117T	DHFR-TS	C		0.49
5	1077711	A	N117S	DHFR-TS	G	81.58	15.2		95
5	1077878	A	I173L	DHFR-TS	ref	89.47	91.67	74.62	100
5	1077878	A	I173L	DHFR-TS	missing/mixed	10.53	6.37	2.31
5	1077878	A	I173L	DHFR-TS	C		1.96	23.08
5	1078283	C	L308F	DHFR-TS	ref	92.11	94.12	95.38	100
5	1078283	C	L308F	DHFR-TS	missing/mixed	7.89	5.39	4.62
5	1078283	C	L308F	DHFR-TS	T		0.49
5	1078590	A	N410S	DHFR-TS	ref	89.47	95.59	95.38	100
5	1078590	A	N410S	DHFR-TS	missing/mixed	7.89	4.41	4.62
5	1078590	A	N410S	DHFR-TS	G	2.63
5	1079014	G	V551	DHFR-TS	ref	84.21	95.59	94.62	100
5	1079014	G	V551	DHFR-TS	missing/mixed	13.16	4.41	5.38
5	1079014	G	V551	DHFR-TS	T	2.63
5	1079182	C	F607	DHFR-TS	ref	65.79	90.69	90	100
5	1079182	C	F607	DHFR-TS	missing/mixed	23.68	9.31	10
5	1079182	C	F607	DHFR-TS	T	10.53
10	479069	T	K1355	MDR1	ref	81.58	90.69	90.77	100
10	479069	T	K1355	MDR1	missing/mixed	18.42	6.86	3.08
10	479069	T	K1355	MDR1	C		2.45	6.15
10	479133	G	A1334E	MDR1	ref	84.21	91.67	96.15	100
10	479133	G	A1334E	MDR1	missing/mixed	15.79	8.33	3.08
10	479133	G	A1334E	MDR1	T			0.77
10	479908	G	L1076F	MDR1	ref	81.58	2.45	4.62	5
10	479908	G	L1076F	MDR1	missing/mixed	18.42	14.22	9.23
10	479908	G	L1076F	MDR1	A		83.33	86.15	95
10	479926	A	F1070L	MDR1	ref	84.21	85.78	94.62	100
10	479926	A	F1070L	MDR1	missing/mixed	15.79	10.78	3.08
10	479926	A	F1070L	MDR1	G		3.43	2.31
10	480070	G	L1022	MDR1	ref	89.47	60.29	90.77	95
10	480070	G	L1022	MDR1	missing/mixed	10.53	11.76	6.15
10	480070	G	L1022	MDR1	A		27.94	3.08	5
10	480261	A	M958T	MDR1	ref	86.84	88.24	76.15	95
10	480261	A	M958T	MDR1	missing/mixed	13.16	9.8	6.15
10	480261	A	M958T	MDR1	G		1.96	17.69	5
10	480395	G	S913	MDR1	ref	78.95	90.69	95.38	100
10	480395	G	S913	MDR1	missing/mixed	18.42	9.31	4.62
10	480395	G	S913	MDR1	A	2.63
10	480412	G	L908M	MDR1	ref	86.84	87.75	90	5
10	480412	G	L908M	MDR1	missing/mixed	13.16	9.8	4.62
10	480412	G	L908M	MDR1	T		2.45	5.38	95
10	480552	G	A861E	MDR1	ref	84.21	92.16	95.38	100
10	480552	G	A861E	MDR1	missing/mixed	15.79	7.84	2.31
10	480552	G	A861E	MDR1	T			2.31
10	480967	T	T723S	MDR1	ref	63.16	91.67	97.69	100
10	480967	T	T723S	MDR1	missing/mixed	23.68	8.33	2.31
10	480967	T	T723S	MDR1	A	13.16
10	481042	T	S698G	MDR1	C	73.68	86.27	86.92	100
10	481042	T	S698G	MDR1	missing/mixed	26.32	13.73	13.08
10	481092	T	H681R	MDR1	ref	89.47	91.67	96.92	100
10	481092	T	H681R	MDR1	missing/mixed	7.89	8.33	3.08
10	481092	T	H681R	MDR1	C	2.63
10	481340	T	P598	MDR1	G	68.42	84.31	91.54	100
10	481340	T	P598	MDR1	missing/mixed	31.58	15.69	8.46
10	481343	G	N597	MDR1	ref	78.95	91.67	94.62	95
10	481343	G	N597	MDR1	missing/mixed	21.05	8.33	5.38
10	481343	G	N597	MDR1	A				5
10	481547	C	T529	MDR1	ref	81.58	66.67	80	90
10	481547	C	T529	MDR1	missing/mixed	18.42	12.25	10.78
10	481547	C	T529	MDR1	T		21.08	12.31	10
10	481636	C	D500N	MDR1	ref	84.21	87.75	24.62	100
10	481636	C	D500N	MDR1	missing/mixed	15.79	11.27	7.7
10	481636	C	D500N	MDR1	T		0.98	67.69
10	482054	C	E360	MDR1	ref	84.21	86.27	90	100
10	482054	C	E360	MDR1	missing/mixed	15.79	13.73	6.92
10	482054	C	E360	MDR1	T			3.08
10	482435	G	N233	MDR1	ref	84.21	86.27	93.85	100
10	482435	G	N233	MDR1	missing/mixed	15.79	12.25	6.15
10	482435	G	N233	MDR1	A		1.47
10	482456	C	K226	MDR1	ref	76.32	88.73	93.85	100
10	482456	C	K226	MDR1	missing/mixed	15.79	11.27	6.15
10	482456	C	K226	MDR1	T	7.89
10	482473	C	V221L	MDR1	ref	89.47	48.53	95.38	100
10	482473	C	V221L	MDR1	missing/mixed	10.53	13.73	4.62
10	482473	C	V221L	MDR1	A		37.75
10	482735	C	K133	MDR1	ref	81.58	89.22	95.38	100
10	482735	C	K133	MDR1	missing/mixed	18.42	10.78	3.85
10	482735	C	K133	MDR1	T			0.77
10	483082	G	L18M	MDR1	ref	78.95	89.71	96.15	100
10	483082	G	L18M	MDR1	missing/mixed	18.42	10.29	3.85
10	483082	G	L18M	MDR1	T	2.63
12	485237	G	K151	Kelch13	ref	89.47	90.69	96.92	100
12	485237	G	K151	Kelch13	missing/mixed	10.53	8.82	3.08
12	485237	G	K151	Kelch13	A		0.49
12	485314	G	S177T	Kelch13	ref	89.47	92.65	97.69	100
12	485314	G	S177T	Kelch13	missing/mixed	10.53	6.37	2.31
12	485314	G	S177T	Kelch13	C		0.98
12	485399	G	V205	Kelch13	ref	89.47	90.02	88.46	100
12	485399	G	V205	Kelch13	missing/mixed	10.53	8.82	2.31
12	485399	G	V205	Kelch13	T		0.98	9.23
12	486056	A	K424N	Kelch13	ref	44.74	95.59	97.69	100
12	486056	A	K424N	Kelch13	C	23.68
12	486056	A	K424N	Kelch13	missing/mixed	18.42	4.41	2.31
14	1269861	G	A683	PPPK-DHPS	ref	92.11	93.63	97.69	100
14	1269861	G	A683	PPPK-DHPS	missing/mixed	7.89	3.92	2.31
14	1269861	G	A683	PPPK-DHPS	A		2.45
14	1270628	G	S477	PPPK-DHPS	ref	81.58	97.55	99.23	100
14	1270628	G	S477	PPPK-DHPS	A	10.53
14	1270628	G	S477	PPPK-DHPS	missing/mixed	7.89	2.45	0.77
14	1270743	C	G439E	PPPK-DHPS	ref	92.11	98.04	99.23	100
14	1270743	C	G439E	PPPK-DHPS	missing/mixed	5.26	1.96	0.77
14	1270743	C	G439E	PPPK-DHPS	T	2.63
14	1270911	C	G383A	PPPK-DHPS	G	89.47	54.41	2.31	100
14	1270911	C	G383A	PPPK-DHPS	missing/mixed	10.53	8.82	2.31
14	1270911	C	G383A	PPPK-DHPS	ref		36.76	95.38
14	1270914	G	S382C	PPPK-DHPS	ref	94.74	89.71	63.08	100
14	1270914	G	S382C	PPPK-DHPS	missing/mixed	5.26	5.88	4.62
14	1270914	G	S382C	PPPK-DHPS	C		4.41	32.31
14	1271159	G	N300K	PPPK-DHPS	ref	100	94.61	97.69	85
14	1271159	G	N300K	PPPK-DHPS	missing/mixed		5.39	2.31
14	1271159	G	N300K	PPPK-DHPS	C				15
14	1271282	T	I259	PPPK-DHPS	ref	81.58	91.67	98.46	100
14	1271282	T	I259	PPPK-DHPS	missing/mixed	13.16	8.33	1.54
14	1271282	T	I259	PPPK-DHPS	A	5.26
14	1271444	C	M205I	PPPK-DHPS	ref	94.74	44.61	2.31	100
14	1271444	C	M205I	PPPK-DHPS	missing/mixed	5.26	7.84	5.38
14	1271444	C	M205I	PPPK-DHPS	T		47.55	92.31
14	1271597	T	K154	PPPK-DHPS	ref	92.11	94.12	99.23	100
14	1271597	T	K154	PPPK-DHPS	C	5.26
14	1271597	T	K154	PPPK-DHPS	missing/mixed	2.63	5.88	0.77

## Sheet: Table S9
Table S9. Genomic level indels (deletions, inserstions, duplications, inversions) across P. simium (N=38) and P. vivax (N=349) samples identified with DELLY based on mamping to PvP01 reference. Common breakpoints across samples unified based on overlap analysis and frequenct calculated per species. Results reported for two groups: Group A - indel overlaps with gene of interest and present in at l…
Identifiers				Protein level		Genomic level indels detected with Delly based on P. simium and P. vivax sample mapping to PvP01							Grouping
Indel	PvP01	PvP01	Ps_SP	Jaccard	Length		P. sim	P. sim	P. sim	P. vivax	P. vivax	P. vivax	Group	Detected in
ID	Gene ID	Gene Name	Gene ID	distance	difference	Chr	breakpoints	length	Freq N=38	breakpoints	length	Freq N=349	type	P. vivax
							start:end	(bp)	(%)	start:end	(bp)	(%)
DEL001	PVP01_0619900					6	810068:810186	118	76.32	810119:810202;810068:810186	83;118	27.51;15.19	Group B	Yes
DEL002	PVP01_1306000		Ps_SP_130010500.1	0.948276	42	13	271570:271709	139	71.05	271572:271714	142	40.4	Group B	Yes
DEL003						13	697039:697091	52	65.79	697039:697091	52	44.13	Group B	Yes
DEL004	PVP01_1402400	RBP2a	Ps_SP_140006000.1	0.587219	1003	14	117561:120636	3075	63.16				Group B	No
DEL005	PVP01_1140900		Ps_SP_110045000.1	0.452796	571	11	1733915:1734274	359	60.53	1733915:1734274	359	86.82	Group B	Yes
DEL006	PVP01_0121700					1	996380:996832	452	57.89				Group B	No
DEL008	PVP01_0201700		Ps_SP_020005700.1	0.916667	10	2	82681:82832	151	57.89				Group B	No
DEL007	PVP01_0202300		Ps_SP_020006300.1	0.88	2	2	118394:118452	58	57.89	118394:118452	58	11.75	Group B	Yes
DEL009	PVP01_0511300	VPS15	Ps_SP_050012700.1	0.959604	41	5	489868:490004	136	57.89	489898:490004;489868:490004	106;136	23.78;22.92	Group B	Yes
DEL010						5	576318:576379	61	57.89	576315:576418	103	22.35	Group B	Yes
DEL011	PVP01_0831000	ARK2	Ps_SP_080036200.1	0.975369	6	8	1343955:1344016	61	57.89	1343955:1344016	61	14.04	Group B	Yes
DEL012						2	202558:202629	71	55.26	202548:202634	86	29.23	Group B	Yes
DEL013	PVP01_0312800		Ps_SP_030016200.1	0.894578	33	3	557760:557817	57	55.26	557758:557829	71	36.68	Group B	Yes
DEL014	PVP01_0949700					9	2210643:2210926	283	55.26				Group B	No
DEL015						10	597070:597126	56	55.26	597070:597126	56	50.72	Group B	Yes
DEL016	PVP01_1107600		Ps_SP_110011400.1	0.963158	115	11	289024:289085	61	55.26	289019:289085	66	30.95	Group B	Yes
DEL017	PVP01_1405100		Ps_SP_140008800.1	0.926606	35	14	259645:259754	109	55.26				Group B	No
DEL018						3	679293:679391	98	52.63	679293:679398	105	58.45	Group B	Yes
DEL019	PVP01_0826100		Ps_SP_080031500.1	0.849246	21	8	1162828:1162880	52	52.63				Group B	No
DEL020	PVP01_1124700					11	1076109:1076200	91	52.63	1076109:1076200	91	28.94	Group B	Yes
DEL021						11	1996416:1996465	49	52.63				Group B	No
DEL022	PVP01_1221100	UTP4	Ps_SP_120024800.1	0.929589	69	12	842011:842107	96	52.63	841990:842107	117	22.06	Group B	Yes
DEL023	PVP01_1333300		Ps_SP_130037400.1	0.989918	8	13	1433824:1433852	28	52.63	1433824:1433852	28	21.2	Group B	Yes
DEL024	PVP01_1458300		Ps_SP_140062800.1	0.991127	7	14	2546648:2546677	29	52.63	2546648:2546684	36	12.32	Group B	Yes
DEL025	PVP01_0303200	SET8	Ps_SP_030006300.1	0.963064	28	3	166259:166287	28	50	166249:166340	91	13.47	Group B	Yes
DEL026						13	616250:616283	33	50	616250:616283	33	38.97	Group B	Yes
DEL027	PVP01_0112800		Ps_SP_010015500.1	0.947001	8	1	583253:583344	91	47.37	583253:583344	91	16.91	Group B	Yes
DEL028	PVP01_0305100		Ps_SP_030008300.1	0.978531	29	3	276695:276801	106	47.37	276695:276801	106	16.33	Group B	Yes
DEL029						3	457307:457341	34	47.37	457307:457341	34	21.2	Group B	Yes
DEL030	PVP01_0533000	TRAG12	Ps_SP_050035100.1	0.918919	28	5	1397699:1397728	29	47.37				Group B	No
DEL031	PVP01_0838000					8	1611524:1611595	71	47.37				Group B	No
DEL032						11	878723:878769	46	47.37				Group B	No
DEL035	PVP01_1221600		Ps_SP_120025300.1	0.866573	42	12	859883:859938	55	47.37	859883:859938	55	45.85	Group B	Yes
DEL034	PVP01_1249900	SPP				12	2775005:2775036	31	47.37				Group B	No
DEL033						12	2333924:2333951	27	47.37				Group B	No
DEL036	PVP01_1300700		Ps_SP_130005100.1	0.969121	8	13	34412:34440	28	47.37				Group B	No
DEL038						14	2470753:2470804	51	47.37				Group B	No
DEL037						14	1189128:1189156	28	47.37	1189128:1189174	46	31.23	Group B	Yes
DEL039						14	481210:481237	27	47.37	481210:481237	27	32.09	Group B	Yes
DEL040	PVP01_0202300		Ps_SP_020006300.1	0.88	2	2	116769:116797	28	44.74	116760:116806	46	18.91	Group B	Yes
DEL041						5	1153086:1153113	27	44.74	1153086:1153113	27	23.21	Group B	Yes
DEL043	PVP01_0730200					7	1283630:1283687	57	44.74				Group B	No
DEL042						7	1192270:1192303	33	44.74	1192270:1192303	33	36.96	Group B	Yes
DEL045	PVP01_0719300	PRP24	Ps_SP_070024000.1	0.976891	9	7	848498:848529	31	44.74				Group B	No
DEL044	PVP01_0708700		Ps_SP_070013000.1	0.988312	15	7	449971:449999	28	44.74				Group B	No
DEL047	PVP01_0814200		Ps_SP_080019300.1	0.968615	9	8	615262:615320	58	44.74				Group B	No
DEL048	PVP01_0820500	ABCI3	Ps_SP_080025800.1	0.950527	94	8	898253:898303	50	44.74				Group B	No
DEL046	PVP01_0830000		Ps_SP_080035200.1	0.961716	41	8	1296894:1296925	31	44.74	1296894:1296925	31	13.47	Group B	Yes
DEL050	PVP01_1014100		Ps_SP_100016900.1	0.974249	29	10	629624:629697	73	44.74	629624:629699	75	19.2	Group B	Yes
DEL049						10	266985:267056	71	44.74				Group B	No
DEL053	PVP01_1221500	UBA1	Ps_SP_120025200.1	0.976855	34	12	852551:852612	61	44.74	852551:852612	61	12.89	Group B	Yes
DEL052	PVP01_1270700		Ps_SP_120075300.1	0.832487	48	12	2986965:2987005	40	44.74				Group B	No
DEL051						12	2049280:2049313	33	44.74				Group B	No
DEL054						13	1775016:1775065	49	44.74				Group B	No
DEL055						13	261297:261332	35	44.74				Group B	No
DEL059						14	618857:618923	66	44.74				Group B	No
DEL058	PVP01_1453500		Ps_SP_140057700.1	0.981998	17	14	2337336:2337391	55	44.74	2337336:2337391	55	30.37	Group B	Yes
DEL056	PVP01_1440200		Ps_SP_140044300.1	0.980975	11	14	1713066:1713103	37	44.74				Group B	No
DEL057						14	2224547:2224578	31	44.74				Group B	No
DEL060	PVP01_0116100	METAP1c	Ps_SP_010019100.1	0.978632	10	1	732963:732994	31	42.11	732963:733009	46	25.5	Group B	Yes
DEL061	PVP01_0313100					3	565319:565356	37	42.11	565319:565392	73	10.89	Group B	Yes
DEL062	PVP01_0533100	TRAG13	Ps_SP_050035200.1	0.817647	58	5	1402062:1402240	178	42.11				Group B	No
DEL063						5	702524:702551	27	42.11	702524:702551	27	42.98	Group B	Yes
DEL065	PVP01_0610600		Ps_SP_060015400.1	0.733414	432	6	469300:469355	55	42.11	469296:469355	59	34.67	Group B	Yes
DEL067	PVP01_0619600		Ps_SP_060024200.1	0.812121	233	6	800904:800947	43	42.11	800904:800947	43	19.48	Group B	Yes
DEL068						6	934625:934660	35	42.11	934624:934660	36	13.18	Group B	Yes
DEL066						6	783342:783373	31	42.11	783342:783373	31	29.51	Group B	Yes
DEL064	PVP01_0610600		Ps_SP_060015400.1	0.733414	432	6	468242:468269	27	42.11	468242:468269	27	25.79	Group B	Yes
DEL070						7	832694:832800	106	42.11	832694:832783	89	24.93	Group B	Yes
DEL069	PVP01_0729800					7	1274158:1274228	70	42.11				Group B	No
DEL071	PVP01_0824900	CTRP	Ps_SP_080030300.1	0.976995	11	8	1107028:1107092	64	42.11	1107035:1107111	76	23.5	Group B	Yes
DEL072						8	822931:822971	40	42.11	822912:822981	69	43.55	Group B	Yes
DEL074						9	1623514:1623595	81	42.11	1623514:1623595	81	21.2	Group B	Yes
DEL073	PVP01_0923200		Ps_SP_090024500.1	0.407407	1055	9	1009593:1009630	37	42.11				Group B	No
DEL075	PVP01_0118100	ApiAP2	Ps_SP_010021100.1	0.971756	19	9	1746117:1746145	28	42.11				Group B	No
DEL076	PVP01_1028000					10	1203616:1203647	31	42.11				Group B	No
DEL077						11	1353761:1353794	33	42.11				Group B	No
DEL079	PVP01_1117000	MCA1	Ps_SP_110020600.1	0.888393	63	11	729025:729056	31	42.11	729013:729056	43	16.91	Group B	Yes
DEL078	PVP01_1116200	NIF3	Ps_SP_110019900.1	0.985285	4	11	697753:697781	28	42.11	697748:697807	59	19.77	Group B	Yes
DEL080	PVP01_1223500	POLQ	Ps_SP_120027100.2	0.980865	12	12	910991:911021	30	42.11				Group B	No
DEL081	PVP01_1313900		Ps_SP_130018700.1	0.991991	8	13	637843:637871	28	42.11	637843:637871	28	21.78	Group B	Yes
DEL082						13	999827:999855	28	42.11				Group B	No
DEL083						14	1929541:1929618	77	42.11	1929528:1929618	90	39.54	Group B	Yes
DEL084						14	2882474:2882501	27	42.11	2882474:2882501	27	26.93	Group B	Yes
DEL085	PVP01_0105700		Ps_SP_010008400.1	0.969144	71	1	302556:302617	61	39.47				Group B	No
DEL086	PVP01_0107900		Ps_SP_010010500.1	0.933515	51	1	395072:395127	55	39.47				Group B	No
DEL087	PVP01_0109700		Ps_SP_010012300.1	0.965679	26	1	462205:462248	43	39.47				Group B	No
DEL088	PVP01_0213800		Ps_SP_020017900.1	0.993004	3	2	588735:588763	28	39.47	588726:588763	37	33.81	Group B	Yes
DEL089						3	222612:222657	45	39.47	222598:222668	70	23.21	Group B	Yes
DEL090	PVP01_0316700		Ps_SP_030020100.1	0.971035	50	3	728522:728550	28	39.47	728522:728570	48	11.17	Group B	Yes
DEL091						4	715882:715931	49	39.47	692880:732556;692865:719248;707788:727168;715882:715931	39676;26383;19380;49	20.63;18.91;14.33;13.75	Group B	Yes
DEL093						5	1184482:1184545	63	39.47	1184482:1184537	55	11.75	Group B	Yes
DEL095	PVP01_0531800		Ps_SP_050033700.1	0.960684	18	5	1339875:1339921	46	39.47				Group B	No
DEL094	PVP01_0118100	ApiAP2	Ps_SP_010021100.1	0.971756	19	5	1254985:1255023	38	39.47				Group B	No
DEL092	PVP01_0527400		Ps_SP_050029200.1	0.982299	49	5	1133110:1133141	31	39.47	1133110:1133141	31	13.47	Group B	Yes
DEL096	PVP01_0604700					6	196509:196602	93	39.47	196509:196602	93	20.06	Group B	Yes
DEL097	PVP01_0607200		Ps_SP_060011900.1	0.963221	42	6	317979:318055	76	39.47	317964:318080	116	20.06	Group B	Yes
DEL098	PVP01_0615300		Ps_SP_060020200.1	0.974948	9	6	645885:645934	49	39.47				Group B	No
DEL102						7	344754:345180	426	39.47	344715:345219	504	36.1	Group B	Yes
DEL099						7	1270719:1270857	138	39.47				Group B	No
DEL101	PVP01_0734100	GDV1				7	1396222:1396259	37	39.47				Group B	No
DEL100	PVP01_0730300					7	1287315:1287344	29	39.47	1287315:1287358	43	11.46	Group B	Yes
DEL103	PVP01_0710300		Ps_SP_070014600.1	0.784661	71	7	519915:519943	28	39.47	519915:519943	28	30.66	Group B	Yes
DEL104	PVP01_0719000		Ps_SP_070023700.1	0.989457	10	7	838577:838605	28	39.47				Group B	No
DEL107	PVP01_0831200	YVH1				8	1348145:1348278	133	39.47				Group B	No
DEL106	PVP01_0827800	GSK3	Ps_SP_080033100.1	0.985859	7	8	1207956:1207992	36	39.47				Group B	No
DEL105						8	1115785:1115818	33	39.47	1115785:1115818	33	23.21	Group B	Yes
DEL110						8	608204:608233	29	39.47	608204:608233	29	26.36	Group B	Yes
DEL108	PVP01_0834000	AHA1	Ps_SP_080038900.1	0.983696	2	8	1437512:1437540	28	39.47	1437504:1437540	36	33.24	Group B	Yes
DEL109						8	365948:365975	27	39.47	365948:365975	27	26.65	Group B	Yes
DEL115						9	721653:721731	78	39.47	721653:721759	106	69.05	Group B	Yes
DEL111	PVP01_0940600					9	1785794:1785871	77	39.47				Group B	No
DEL114	PVP01_0912500		Ps_SP_090013300.1	0.968637	24	9	586395:586471	76	39.47	586395:586471	76	24.07	Group B	Yes
DEL112						9	345974:346043	69	39.47				Group B	No
DEL113						9	544082:544111	29	39.47	544082:544111	29	32.09	Group B	Yes
DEL117	PVP01_1024600	RPI	Ps_SP_100027200.1	0.933601	163	10	1069411:1069466	55	39.47	1069411:1069466	55	16.33	Group B	Yes
DEL116	PVP01_1023900		Ps_SP_100026500.1	0.957685	29	10	1046148:1046182	34	39.47				Group B	No
DEL118	PVP01_1004400					10	217023:217052	29	39.47	217023:217074	51	36.1	Group B	Yes
DEL121						11	580945:581007	62	39.47	580945:581007	62	19.77	Group B	Yes
DEL119	PVP01_1139900		Ps_SP_110043800.3	0.976608	58	11	1702737:1702798	61	39.47				Group B	No
DEL120						11	208218:208274	56	39.47				Group B	No
DEL123						12	70711:70760	49	39.47	70711:70756	45	16.62	Group B	Yes
DEL122						12	2259617:2259654	37	39.47				Group B	No
DEL124						12	841186:841217	31	39.47				Group B	No
DEL125						12	956975:957006	31	39.47	956952:957006	54	22.64	Group B	Yes
DEL131	PVP01_1319300	PTPA	Ps_SP_130024300.1	0.913613	12	13	883371:883479	108	39.47	883371:883479	108	11.46	Group B	Yes
DEL128						13	413579:413634	55	39.47	413579:413634	55	16.91	Group B	Yes
DEL126						13	1381126:1381170	44	39.47				Group B	No
DEL129	PVP01_1301400		Ps_SP_130005800.1	0.958005	12	13	57029:57069	40	39.47				Group B	No
DEL130						13	826732:826765	33	39.47	826732:826781	49	26.07	Group B	Yes
DEL127	PVP01_1346900		Ps_SP_130051500.1	0.893182	25	13	2034573:2034603	30	39.47				Group B	No
DEL132						14	2764534:2764607	73	39.47	2764534:2764591	57	15.76	Group B	Yes
DEL133	PVP01_1470800					14	3032362:3032408	46	39.47				Group B	No
DEL136	PVP01_0109900	POP1	Ps_SP_010012500.1	0.909011	98	1	472094:472148	54	36.84	472094:472125	31	27.22	Group B	Yes
DEL134	PVP01_0105200		Ps_SP_010007900.1	0.945122	59	1	280464:280510	46	36.84				Group B	No
DEL135						1	434828:434857	29	36.84	434828:434857	29	13.47	Group B	Yes
DEL137	PVP01_0113000					1	588184:588211	27	36.84	588184:588211	27	21.78	Group B	Yes
DEL138						2	2342:2377	35	36.84				Group B	No
DEL139	PVP01_0304700	LISP2	Ps_SP_030007800.1	0.526941	1144	3	250342:251569	1227	36.84				Group B	No
DEL140						3	865416:865444	28	36.84				Group B	No
DEL141	PVP01_0408700		Ps_SP_040009200.1	0.987578	7	4	355472:355503	31	36.84	355472:355503	31	15.76	Group B	Yes
DEL142	PVP01_0421100		Ps_SP_040021600.1	0.984944	7	4	857575:857604	29	36.84	857575:857604	29	19.77	Group B	Yes
DEL144	PVP01_0507300	IF2c	Ps_SP_050008600.1	0.985482	11	5	320946:321004	58	36.84	320946:320983	37	14.33	Group B	Yes
DEL148						5	680918:680958	40	36.84				Group B	No
DEL149						5	899946:899979	33	36.84				Group B	No
DEL145	PVP01_0508200		Ps_SP_050009500.1	0.885315	888	5	377161:377192	31	36.84	377161:377207	46	20.34	Group B	Yes
DEL146						5	649012:649043	31	36.84	649012:649043	31	13.18	Group B	Yes
DEL143	PVP01_0528500					5	1178576:1178605	29	36.84	1178576:1178605	29	11.17	Group B	Yes
DEL147	PVP01_0516100		Ps_SP_050017700.1	0.975824	8	5	673740:673768	28	36.84				Group B	No
DEL150						6	247727:247760	33	36.84	247714:247745	31	13.18	Group B	Yes
DEL152	PVP01_0735300					7	1468782:1472540	3758	36.84				Group B	No
DEL154	PVP01_0706700		Ps_SP_070010900.1	0.955804	50	7	361522:361586	64	36.84	361522:361577	55	20.63	Group B	Yes
DEL155						7	552010:552044	34	36.84	551993:552049	56	31.23	Group B	Yes
DEL156						7	94663:94694	31	36.84				Group B	No
DEL153	PVP01_0705100		Ps_SP_070009300.1	0.985765	8	7	298960:298988	28	36.84				Group B	No
DEL151	PVP01_0724600					7	1058332:1058360	28	36.84	1058332:1058360	28	23.21	Group B	Yes
DEL158	PVP01_0829700	DHX57	Ps_SP_080034900.1	0.958865	33	8	1280001:1280098	97	36.84				Group B	No
DEL161	PVP01_0811400	ARV1	Ps_SP_080016400.1	0.961603	20	8	490587:490651	64	36.84				Group B	No
DEL160						8	1458032:1458065	33	36.84	1458032:1458093	61	25.21	Group B	Yes
DEL159						8	145638:145667	29	36.84	145638:145667	29	34.96	Group B	Yes
DEL157	PVP01_0823900		Ps_SP_080029400.1	0.979156	28	8	1068778:1068806	28	36.84	1068778:1068806	28	24.64	Group B	Yes
DEL163	PVP01_0930100		Ps_SP_090031700.1	0.950156	30	9	1311007:1311101	94	36.84	1311000:1311121	121	18.91	Group B	Yes
DEL164						9	1460996:1461057	61	36.84				Group B	No
DEL165	PVP01_0904600	NOT1	Ps_SP_090005900.1	0.981121	6	9	284687:284740	53	36.84				Group B	No
DEL162						9	1134423:1134458	35	36.84	1134423:1134478	55	28.37	Group B	Yes
DEL169						10	875714:875773	59	36.84	875714:875741	27	17.48	Group B	Yes
DEL167						10	628456:628485	29	36.84	628453:628485	32	12.32	Group B	Yes
DEL168	PVP01_0118100	ApiAP2	Ps_SP_010021100.1	0.971756	19	10	769019:769047	28	36.84	769019:769085	66	19.2	Group B	Yes
DEL166						10	1297705:1297732	27	36.84	1297705:1297732	27	21.78	Group B	Yes
DEL170						11	1648001:1648074	73	36.84	1648001:1648083	82	22.06	Group B	Yes
DEL172	PVP01_1111400	GCbeta	Ps_SP_110015200.1	0.917647	243	11	480985:481041	56	36.84				Group B	No
DEL171	PVP01_1111300	PIAS				11	462807:462858	51	36.84	462798:462879	81	20.63	Group B	Yes
DEL174	PVP01_1236000		Ps_SP_120040000.1	0.923423	79	12	1436040:1436131	91	36.84				Group B	No
DEL175						12	505054:505091	37	36.84	505038:505091	53	22.64	Group B	Yes
DEL173	PVP01_1235400		Ps_SP_120039300.1	0.851324	69	12	1409527:1409560	33	36.84	1409527:1409560	33	29.23	Group B	Yes
DEL176						13	1162920:1162972	52	36.84	1162920:1162972	52	11.75	Group B	Yes
DEL177	PVP01_1328000					13	1191423:1191457	34	36.84	1191423:1191493	70	31.23	Group B	Yes
DEL178	PVP01_1305300	EIF3C				13	232345:232378	33	36.84	232310:232378	68	29.8	Group B	Yes
DEL184	PVP01_1465700		Ps_SP_140070500.1	0.982736	9	14	2797206:2797282	76	36.84				Group B	No
DEL182	PVP01_1448100					14	2088518:2088591	73	36.84	2088509:2088591	82	11.75	Group B	Yes
DEL186						14	608640:608681	41	36.84				Group B	No
DEL183	PVP01_1464600		Ps_SP_140069400.1	0.97264	16	14	2768865:2768905	40	36.84	2768865:2768905	40	20.06	Group B	Yes
DEL179						14	1791180:1791215	35	36.84	1791180:1791264	84	21.78	Group B	Yes
DEL188						14	923359:923392	33	36.84				Group B	No
DEL185						14	552891:552920	29	36.84	552891:552920	29	11.17	Group B	Yes
DEL181	PVP01_1448000	MyoD	Ps_SP_140052300.1	0.944622	84	14	2084867:2084896	29	36.84				Group B	No
DEL187						14	697562:697589	27	36.84				Group B	No
DEL180						14	1822990:1823017	27	36.84	1822990:1823017	27	21.78	Group B	Yes
DEL189	PVP01_0623800	DBP	Ps_SP_060028300.1	0.889815	99	6	984171:984286	115	34.21	984206:984234	28	21.49	Group B	Yes
DEL190	PVP01_0835600	CSP	Ps_SP_080040600.1	0.714286	102	8	1509457:1509494	37	31.58	1509457:1509494;1509403:1509494	37;91	11.75;10.89	Group B	Yes
DEL191	PVP01_1219800	MSP7.6	Ps_SP_120023400.1	0.853392	4	12	802744:815863	13119	26.32				Group B	No
DEL191	PVP01_1220200	MSP7.9				12	802744:815863	13119	26.32				Group B	No
DEL192	PVP01_1033900	TRAG18	Ps_SP_100036600.2	0.527592	868	10	1441370:1441454	84	23.68				Group B	No
DEL193	PVP01_0948700	TRAG15				9	2144598:2144626	28	18.42				Group B	No
DEL194	PVP01_0418400	MSP5				4	763589:763621	32	15.79	763644:763705	61	20.34	Group B	Yes
DEL195	PVP01_1219800	MSP7.6	Ps_SP_120023400.1	0.853392	4	12	800474:815863	15389	10.53				Group B	No
DEL195	PVP01_1220200	MSP7.9				12	800474:815863	15389	10.53				Group B	No
INV001						14	2977593:2978375	782	36.84				Group B	No
INV002	PVP01_1203100	IMC1f	Ps_SP_120006700.1	0.975838	10	12	132325:132789	464	21.05				Group A	No
INV003	PVP01_0503400	TRAG4	Ps_SP_050005000.1	0.506964	173	5	142874:143712	838	18.42				Group A	No
INV004	PVP01_1439700	IMC1h	Ps_SP_140043800.1	0.987676	5	14	1695555:1696872	1317	18.42				Group A	No
INV005	PVP01_0701200	RBP1a				7	79555:79985	430	13.16				Group A	No
INV007	PVP01_0803400	IMC1c				8	164847:166386	1539	13.16				Group A	No
INV006	PVP01_0837700	SRPK1	Ps_SP_080042700.1	0.994993	3	8	1598702:1599959	1257	13.16				Group A	No
INV009	PVP01_1212300	SPECT1				12	544252:546147	1895	13.16				Group A	No
INV008	PVP01_1255100	TSR1	Ps_SP_120059500.1	0.955	22	12	2254608:2255362	754	13.16				Group A	No
INV010	PVP01_1219300	MSP7.1				12	792159:792488	329	13.16				Group A	No
INV014	PVP01_0504200	TRAG7				5	178644:180064	1420	10.53				Group A	No
INV011	PVP01_0532900	TRAG11				5	1391633:1392838	1205	10.53				Group A	No
INV013	PVP01_0503400	TRAG4	Ps_SP_050005000.1	0.506964	173	5	142799:143853	1054	10.53				Group A	No
INV012	PVP01_0533000	TRAG12	Ps_SP_050035100.1	0.918919	28	5	1396283:1396838	555	10.53				Group A	No
INV015	PVP01_0948400	MAEBL	Ps_SP_090049900.1	0.926547	101	9	2121284:2122220	936	10.53				Group A	No
INV018	PVP01_1247900	DBP5				12	1946994:1948515	1521	10.53				Group A	No
INV019	PVP01_1255100	TSR1	Ps_SP_120059500.1	0.955	22	12	2254358:2255447	1089	10.53				Group A	No
INV020	PVP01_1212300	SPECT1				12	546252:546836	584	10.53				Group A	No
INV021	PVP01_1219300	MSP7.1				12	792154:792690	536	10.53				Group A	No
INV016	PVP01_1203100	IMC1f	Ps_SP_120006700.1	0.975838	10	12	130941:131409	468	10.53				Group A	No
INV017	PVP01_1203100	IMC1f	Ps_SP_120006700.1	0.975838	10	12	131670:131963	293	10.53				Group A	No
INV024	PVP01_1439700	IMC1h	Ps_SP_140043800.1	0.987676	5	14	1695196:1697171	1975	10.53				Group A	No
INV023	PVP01_1439700	IMC1h	Ps_SP_140043800.1	0.987676	5	14	1694494:1695897	1403	10.53				Group A	No
INV022	PVP01_1438900	TSR3	Ps_SP_140043000.1	0.919255	24	14	1650796:1652064	1268	10.53				Group A	No
INV028	PVP01_1458900	DBP9	Ps_SP_140063600.1	0.994125	4	14	2575664:2576530	866	10.53				Group A	No
INV025	PVP01_1439700	IMC1h	Ps_SP_140043800.1	0.987676	5	14	1695231:1695794	563	10.53				Group A	No
INV026	PVP01_1439700	IMC1h	Ps_SP_140043800.1	0.987676	5	14	1695704:1695941	237	10.53				Group A	No
INV027	PVP01_1439700	IMC1h	Ps_SP_140043800.1	0.987676	5	14	1696237:1696453	216	10.53				Group A	No
INS001	PVP01_0523100					5	932997:933028	31	42.11	932997:933028	31	21.2	Group B	Yes
INS002	PVP01_1201600		Ps_SP_120005200.1	0.942492	15	12	61038:61080	42	42.11				Group B	No
INS003						7	173898:173932	34	39.47	173898:173932	34	32.09	Group B	Yes
INS004						9	857824:857876	52	39.47	857824:857876	52	24.07	Group B	Yes
INS005						12	1931269:1931296	27	39.47	1931266:1931323	57	10.03	Group B	Yes
INS006	PVP01_0528000		Ps_SP_050029800.1	0.954102	37	5	1160615:1160668	53	36.84	1160615:1160686	71	20.63	Group B	Yes
INS007	PVP01_0518100		Ps_SP_050020000.1	0.892006	54	5	763440:763470	30	36.84	763440:763470	30	21.49	Group B	Yes
INS008	PVP01_0724600					7	1050391:1050418	27	36.84	1050391:1050418	27	20.63	Group B	Yes
INS009	PVP01_0714600		Ps_SP_070019400.1	0.957759	43	7	669198:669224	26	36.84	669198:669224	26	20.63	Group B	Yes
INS010	PVP01_1126400	B2	Ps_SP_110030000.1	0.994125	2	11	1152582:1152610	28	36.84	1152582:1152610	28	21.49	Group B	Yes
INS011	PVP01_1132000		Ps_SP_110035700.1	0.973846	17	11	1370177:1370205	28	36.84	1370177:1370213	36	26.07	Group B	Yes
INS012						12	146315:146341	26	36.84	146315:146341	26	42.98	Group B	Yes
INS013						14	609332:609360	28	36.84	609332:609360	28	24.64	Group B	Yes
INS014	PVP01_0824900	CTRP	Ps_SP_080030300.1	0.976995	11	8	1107907:1107937	30	34.21	1107907:1107937	30	13.18	Group A	Yes
INS015	PVP01_1101400	TRAG19	Ps_SP_110005100.1	0.804699	39	11	69505:69565	60	31.58				Group A	No
DUP001	PVP01_0202300		Ps_SP_020006300.1	0.88	2	2	115958:124439	8481	42.11	117913:118185	272	10.32	Group B	Yes
DUP001	PVP01_0202400					2	115958:124439	8481	42.11	117913:118185	272	10.32	Group B	Yes
DUP002	PVP01_1219800	MSP7.6	Ps_SP_120023400.1	0.853392	4	12	805103:815905	10802	28.95	801906:808751	6845	12.89	Group A	Yes
DUP002	PVP01_1220200	MSP7.9				12	805103:815905	10802	28.95	801906:808751	6845	12.89	Group A	Yes
DUP003	PVP01_1402400	RBP2a	Ps_SP_140006000.1	0.587219	1003	14	104984:126656	21672	28.95				Group A	No
DUP004	PVP01_1031600	MSP3.2	Ps_SP_100034300.1	0.379425	494	10	1360196:1364108	3912	13.16				Group A	No
DUP004	PVP01_1031700	MSP3.1	Ps_SP_100034400.1	0.474108	228	10	1360196:1364108	3912	13.16				Group A	No

## Sheet: Table S10
Table S10. Sites under positive selection (− log10[1 – 2 | ΦiHS – 0.5 |]) > 2.5) in P. simium population
Chromosome	Position	iHS	-log10(p-value)	Reference Allele	Alternative Allele	Gene Name
1	169743	3.18251	2.83563	G	A	PVP01_0103700
1	358907	4.45468	5.07563	G	A
3	520365	3.17158	2.81927	C	A	PVP01_0311700
7	746377	3.09499	2.70593	C	A	PVP01_0716800
8	1293894	2.97616	2.53479	A	C
8	1293895	2.97616	2.53479	G	A
8	1293400	3.02185	2.59992	A	C
9	2074512	3.40055	3.1723	G	A
10	601547	3.60729	3.50947	A	C
11	1224003	-2.97899	2.5388	G	T
11	1213119	-3.01429	2.58908	C	G
11	907343	-3.12235	2.74615	G	A
11	1098316	3.16876	2.81505	C	T
11	1314335	-3.23571	2.91599	C	T	PVP01_1130500
11	1314336	-3.23571	2.91599	C	T
11	1210656	-3.23814	2.91969	G	T
11	201412	3.24816	2.93496	A	C	PVP01_1105100
11	1004565	-3.36108	3.10992	G	T
11	1400130	-3.36493	3.11598	A	G
11	1217955	-3.46148	3.26985	C	T	PVP01_1127800
11	875269	-3.46236	3.27128	C	T	PL
11	1168577	3.51488	3.3566	G	T
12	1165190	-2.95481	2.50465	G	A	PVP01_1229200
12	1503283	3.09196	2.7015	G	T
13	518253	-2.97162	2.52836	T	G	ATP4
13	1287079	2.9763	2.53499	C	T	LISP1
13	596691	3.02261	2.60102	C	A
13	1293534	-3.06481	2.66192	A	G	LISP1
13	555728	-3.07612	2.67838	G	T
13	1288799	3.08402	2.68989	C	T	LISP1
13	681988	-3.1362	2.76662	T	G	PVP01_1315000
13	550350	3.69042	3.64997	T	G
13	764096	-4.23894	4.64864	C	A	PVP01_1316100
14	2626557	2.96428	2.518	T	A	PVP01_1460800
14	1655832	-2.98459	2.54674	C	A
14	1317876	-3.03884	2.62436	C	T
14	1317877	-3.03884	2.62436	C	T
14	2737705	3.23748	2.91869	C	T	MTIP

[truncated: 4 more sheets: Table S11, Table S12, Table S13, Table S14]
